# Supplementary material for: Fluorescent tracking identifies key migratory dendritic cells in the lymph node after radiotherapy
Source: Life Sci Alliance. 2022 Apr 29;5(9):e202101337. doi: 10.26508/lsa.202101337 (PMC9058260; doi:10.26508/lsa.202101337)
Supplement: Supplementary file 1 [file LSA-2021-01337_TableS1.xlsx]

## Sheet: DEG_CD45_RT_P2SIY_vs_MC38
FeatureID	FeatureName	P2SIY_RT Average	P2SIY_RT Log2 Fold Change	P2SIY_RT P-Value	MC38_RT Average	MC38_RT Log2 Fold Change	MC38_RT P-Value
ENSMUSG00000042655	Fam159b	8.90939e-05	-9.07177	3.50791e-158	0.0717929	9.07177	3.50791e-158
ENSMUSG00000035799	Twist1	4.4547e-05	-6.46882	9.23937e-20	0.00776484	6.46882	9.23937e-20
ENSMUSG00000054675	Tmem119	0.00200461	-6.39088	3.94671e-237	0.171845	6.39088	3.94671e-237
ENSMUSG00000015852	Fcrls	0.00178188	-6.38108	1.64881e-221	0.152114	6.38108	1.64881e-221
ENSMUSG00000056870	Gulp1	0	-6.37261	1.01956e-12	0.00356419	6.37261	1.01956e-12
ENSMUSG00000068699	Flnc	0	-6.03819	5.26313e-10	0.00280043	6.03819	5.26313e-10
ENSMUSG00000052305	Hbb-bs	0	-6.03819	0.000339052	0.00280043	6.03819	0.000339052
ENSMUSG00000035352	Ccl12	0.0336775	-5.87083	0	1.97341	5.87083	0
ENSMUSG00000052371	Hoxd3os1	0	-5.76256	8.23075e-10	0.00229126	5.76256	8.23075e-10
ENSMUSG00000002992	Apoc2	8.90939e-05	-5.71103	5.20196e-26	0.00687379	5.71103	5.20196e-26
ENSMUSG00000031290	Lrch2	0	-5.68455	1.56506e-08	0.00216397	5.68455	1.56506e-08
ENSMUSG00000074486	Bglap2	0	-5.68455	1.80614e-05	0.00216397	5.68455	1.80614e-05
ENSMUSG00000032725	Folr2	0.000757298	-5.64391	3.29442e-94	0.0399698	5.64391	3.29442e-94
ENSMUSG00000043969	Emx2	4.4547e-05	-5.64391	2.22818e-11	0.00432794	5.64391	2.22818e-11
ENSMUSG00000026586	Prrx1	0.000133641	-5.60209	2.08053e-21	0.00852859	5.60209	2.08053e-21
ENSMUSG00000074311	Vmn1r139	0	-5.60209	4.04282e-09	0.00203668	5.60209	4.04282e-09
ENSMUSG00000019894	Slc6a15	0	-5.51463	9.92406e-08	0.00190939	5.51463	9.92406e-08
ENSMUSG00000019775	Rgs17	0	-5.51463	1.57066e-06	0.00190939	5.51463	1.57066e-06
ENSMUSG00000001504	Irx2	0	-5.51463	6.71174e-06	0.00190939	5.51463	6.71174e-06
ENSMUSG00000028583	Pdpn	0.00236099	-5.46882	2.38739e-170	0.106416	5.46882	2.38739e-170
ENSMUSG00000110457	Gm45752	4.4547e-05	-5.42152	1.01641e-14	0.00369148	5.42152	1.01641e-14
ENSMUSG00000019987	Arg1	0.064504	-5.35099	0	2.63457	5.35099	0
ENSMUSG00000042515	Mum1l1	0	-5.32198	6.11956e-06	0.0016548	5.32198	6.11956e-06
ENSMUSG00000023992	Trem2	0.0200907	-5.29993	0	0.793159	5.29993	0
ENSMUSG00000043342	Hoxd9	0	-5.21507	7.58138e-06	0.00152751	5.21507	7.58138e-06
ENSMUSG00000069919	Hba-a1	4.4547e-05	-5.21507	1.81369e-05	0.00318231	5.21507	1.81369e-05
ENSMUSG00000036192	Rorb	0	-5.09959	1.97933e-06	0.00140022	5.09959	1.97933e-06
ENSMUSG00000015579	Nkx2-5	0	-5.09959	0.000136152	0.00140022	5.09959	0.000136152
ENSMUSG00000079092	Prl2c2	0	-5.09959	0.000281987	0.00140022	5.09959	0.000281987
ENSMUSG00000042386	Tex13b	4.4547e-05	-5.03819	4.16036e-08	0.00280043	5.03819	4.16036e-08
ENSMUSG00000074934	Grem1	0.000222735	-4.99575	3.82259e-19	0.0084013	4.99575	3.82259e-19
ENSMUSG00000042340	Ctf1	0	-4.97406	6.92564e-06	0.00127292	4.97406	6.92564e-06
ENSMUSG00000069917	Hba-a2	0	-4.97406	0.00384892	0.00127292	4.97406	0.00384892
ENSMUSG00000026414	Tnnt2	8.90939e-05	-4.92967	8.50569e-13	0.00394607	4.92967	8.50569e-13
ENSMUSG00000022415	Syngr1	0.00276191	-4.8971	2.60636e-122	0.0835038	4.8971	2.60636e-122
ENSMUSG00000028763	Hspg2	4.4547e-05	-4.83656	1.13643e-06	0.00241856	4.83656	1.13643e-06
ENSMUSG00000021506	Pitx1	0	-4.83656	0.00012191	0.00114563	4.83656	0.00012191
ENSMUSG00000027790	Sis	0	-4.83656	0.00111285	0.00114563	4.83656	0.00111285
ENSMUSG00000041548	Hspb8	4.4547e-05	-4.76256	6.23185e-09	0.00229126	4.76256	6.23185e-09
ENSMUSG00000050368	Hoxd10	0	-4.68455	8.45869e-05	0.00101834	4.68455	8.45869e-05
ENSMUSG00000027868	Tbx15	4.4547e-05	-4.60209	4.53615e-08	0.00203668	4.60209	4.53615e-08
ENSMUSG00000102123	Gm4319	8.90939e-05	-4.51463	2.66694e-06	0.00292773	4.51463	2.66694e-06
ENSMUSG00000059187	Fam19a1	0	-4.51463	0.000294004	0.000891047	4.51463	0.000294004
ENSMUSG00000093749	4921523L03Rik	0	-4.51463	0.000294004	0.000891047	4.51463	0.000294004
ENSMUSG00000067276	Capn6	0	-4.51463	0.00115458	0.000891047	4.51463	0.00115458
ENSMUSG00000095872	Gm15128	0	-4.51463	0.00131585	0.000891047	4.51463	0.00131585
ENSMUSG00000031965	Tbx20	0	-4.51463	0.00177189	0.000891047	4.51463	0.00177189
ENSMUSG00000020469	Myl7	0	-4.51463	0.00185029	0.000891047	4.51463	0.00185029
ENSMUSG00000007805	Twist2	8.90939e-05	-4.45323	7.39384e-07	0.00280043	4.45323	7.39384e-07
ENSMUSG00000004891	Nes	0.000311829	-4.37261	2.01167e-20	0.00725567	4.37261	2.01167e-20
ENSMUSG00000052727	Map1b	0.0015146	-4.36834	1.72261e-57	0.0320777	4.36834	1.72261e-57
ENSMUSG00000046402	Rbp1	0.000935486	-4.35898	2.17806e-38	0.0199849	4.35898	2.17806e-38
ENSMUSG00000062380	Tubb3	0.000490017	-4.33906	8.17973e-24	0.0106926	4.33906	8.17973e-24
ENSMUSG00000026494	Kif26b	0.000222735	-4.32198	8.81826e-11	0.00521899	4.32198	8.81826e-11
ENSMUSG00000039607	Rbms3	4.4547e-05	-4.32198	1.85079e-05	0.0016548	4.32198	1.85079e-05
ENSMUSG00000016262	Sertad4	4.4547e-05	-4.32198	0.000236941	0.0016548	4.32198	0.000236941
ENSMUSG00000024256	Adcyap1	0	-4.32198	0.00152844	0.000763755	4.32198	0.00152844
ENSMUSG00000031284	Pak3	0	-4.32198	0.0075798	0.000763755	4.32198	0.0075798
ENSMUSG00000085295	4930430E12Rik	0.00405377	-4.29713	4.68836e-91	0.0804488	4.29713	4.68836e-91
ENSMUSG00000063296	Tmem117	4.4547e-05	-4.21507	0.000653594	0.00152751	4.21507	0.000653594
ENSMUSG00000048387	Osr1	0.000311829	-4.18705	1.43265e-15	0.00636462	4.18705	1.43265e-15
ENSMUSG00000074676	Foxs1	8.90939e-05	-4.17759	3.35046e-07	0.00229126	4.17759	3.35046e-07
ENSMUSG00000022371	Col14a1	0.00147005	-4.14826	6.47993e-36	0.0267314	4.14826	6.47993e-36
ENSMUSG00000002985	Apoe	1.28897	-4.12789	4.89355e-291	22.5376	4.12789	4.89355e-291
ENSMUSG00000068697	Myoz1	0.000178188	-4.09959	4.50974e-12	0.00369148	4.09959	4.50974e-12
ENSMUSG00000039103	Nexn	0.000267282	-4.09959	6.68267e-12	0.00521899	4.09959	6.68267e-12
ENSMUSG00000114370	Gm46411	0.000133641	-4.09959	3.3488e-08	0.00292773	4.09959	3.3488e-08
ENSMUSG00000073177	Gm773	0.000133641	-4.09959	6.5939e-08	0.00292773	4.09959	6.5939e-08
ENSMUSG00000047222	Rnase2a	0.000133641	-4.09959	1.05254e-07	0.00292773	4.09959	1.05254e-07
ENSMUSG00000022676	Snai2	0.000133641	-4.09959	1.45843e-06	0.00292773	4.09959	1.45843e-06
ENSMUSG00000097474	Gm26584	4.4547e-05	-4.09959	5.54111e-05	0.00140022	4.09959	5.54111e-05
ENSMUSG00000001819	Hoxd13	0	-4.09959	0.00353292	0.000636462	4.09959	0.00353292
ENSMUSG00000079387	Luzp4	0	-4.09959	0.00353292	0.000636462	4.09959	0.00353292
ENSMUSG00000028020	Glrb	0	-4.09959	0.00353292	0.000636462	4.09959	0.00353292
ENSMUSG00000030351	Tspan11	0	-4.09959	0.00353292	0.000636462	4.09959	0.00353292
ENSMUSG00000050844	1700020N01Rik	0	-4.09959	0.00353292	0.000636462	4.09959	0.00353292
ENSMUSG00000021994	Wnt5a	0	-4.09959	0.00353292	0.000636462	4.09959	0.00353292
ENSMUSG00000115317	Gm32618	0	-4.09959	0.00365081	0.000636462	4.09959	0.00365081
ENSMUSG00000114319	Gm47509	0	-4.09959	0.0085912	0.000636462	4.09959	0.0085912
ENSMUSG00000096714	Olfr699	0	-4.09959	0.0198967	0.000636462	4.09959	0.0198967
ENSMUSG00000090387	Gm17056	0.00481107	-4.09738	2.04191e-93	0.0829947	4.09738	2.04191e-93
ENSMUSG00000107169	Gm43796	0.00285101	-4.08472	1.90652e-94	0.0490076	4.08472	1.90652e-94
ENSMUSG00000095332	Gm9821	0.000133641	-4.03819	1.26871e-07	0.00280043	4.03819	1.26871e-07
ENSMUSG00000042286	Stab1	0.0147005	-4.00967	1.25041e-166	0.2374	4.00967	1.25041e-166
ENSMUSG00000035373	Ccl7	0.125043	-3.99842	2.51634e-243	1.99925	3.99842	2.51634e-243
ENSMUSG00000027820	Mme	0.000267282	-3.99268	7.61349e-11	0.00483711	3.99268	7.61349e-11
ENSMUSG00000086499	Gm16217	4.4547e-05	-3.97406	5.15999e-05	0.00127292	3.97406	5.15999e-05
ENSMUSG00000020674	Pxdn	4.4547e-05	-3.97406	0.000368893	0.00127292	3.97406	0.000368893
ENSMUSG00000032911	Cspg4	4.4547e-05	-3.97406	0.000644055	0.00127292	3.97406	0.000644055
ENSMUSG00000105361	AY036118	0.15097	-3.97212	6.36985e-257	2.37006	3.97212	6.36985e-257
ENSMUSG00000071547	Nt5dc2	0.00516745	-3.96394	2.89777e-96	0.0812126	3.96394	2.89777e-96
ENSMUSG00000031780	Ccl17	0.011894	-3.94838	1.10534e-92	0.184192	3.94838	1.10534e-92
ENSMUSG00000020814	Mxra7	0.000400923	-3.94759	4.19869e-14	0.0067465	3.94759	4.19869e-14
ENSMUSG00000111593	Gm48742	0.000311829	-3.94089	3.41092e-10	0.00534628	3.94089	3.41092e-10
ENSMUSG00000072115	Ang	0.00628112	-3.90791	7.2652e-107	0.0948329	3.90791	7.2652e-107
ENSMUSG00000050370	Ch25h	0.0100231	-3.89289	9.72408e-125	0.149441	3.89289	9.72408e-125
ENSMUSG00000028194	Ddah1	0.000222735	-3.88386	2.26429e-08	0.00381877	3.88386	2.26429e-08
ENSMUSG00000106820	D5Ertd605e	0.000579111	-3.83656	3.93886e-16	0.00878318	3.83656	3.93886e-16
ENSMUSG00000087256	Gm15990	8.90939e-05	-3.83656	0.000182428	0.00178209	3.83656	0.000182428
ENSMUSG00000029372	Ppbp	8.90939e-05	-3.83656	0.00813613	0.00178209	3.83656	0.00813613
ENSMUSG00000004872	Pax3	0	-3.83656	0.0121038	0.00050917	3.83656	0.0121038
ENSMUSG00000027434	Nkx2-2	0	-3.83656	0.0121038	0.00050917	3.83656	0.0121038
ENSMUSG00000070495	Ctcfl	0	-3.83656	0.0121038	0.00050917	3.83656	0.0121038
ENSMUSG00000028358	Zfp618	0	-3.83656	0.0121038	0.00050917	3.83656	0.0121038
ENSMUSG00000050248	Evc2	0	-3.83656	0.0121038	0.00050917	3.83656	0.0121038
ENSMUSG00000045693	Nlrp4e	0	-3.83656	0.0121038	0.00050917	3.83656	0.0121038
ENSMUSG00000070527	Mkrn3	0	-3.83656	0.0121038	0.00050917	3.83656	0.0121038
ENSMUSG00000047511	Olfr1396	0	-3.83656	0.0121038	0.00050917	3.83656	0.0121038
ENSMUSG00000115667	Gm10389	0	-3.83656	0.0121038	0.00050917	3.83656	0.0121038
ENSMUSG00000023993	Treml1	0	-3.83656	0.0121038	0.00050917	3.83656	0.0121038
ENSMUSG00000025216	Lbx1	0	-3.83656	0.0121038	0.00050917	3.83656	0.0121038
ENSMUSG00000031173	Otc	0	-3.83656	0.0150586	0.00050917	3.83656	0.0150586
ENSMUSG00000022144	Gdnf	0	-3.83656	0.0165107	0.00050917	3.83656	0.0165107
ENSMUSG00000114372	2310067P03Rik	0	-3.83656	0.0263041	0.00050917	3.83656	0.0263041
ENSMUSG00000010476	Ebf3	0	-3.83656	0.0339483	0.00050917	3.83656	0.0339483
ENSMUSG00000079559	Colca2	0	-3.83656	0.0367965	0.00050917	3.83656	0.0367965
ENSMUSG00000046561	Arsj	0	-3.83656	0.0394887	0.00050917	3.83656	0.0394887
ENSMUSG00000024501	Dpysl3	0.00133641	-3.7601	1.93692e-34	0.0185847	3.7601	1.93692e-34
ENSMUSG00000018217	Pmp22	0.000490017	-3.73702	1.98923e-15	0.00700108	3.73702	1.98923e-15
ENSMUSG00000033213	AA467197	0.208435	-3.7304	1.30566e-230	2.76721	3.7304	1.30566e-230
ENSMUSG00000090231	Cfb	0.0330093	-3.72964	2.51645e-189	0.438395	3.72964	2.51645e-189
ENSMUSG00000035385	Ccl2	0.25766	-3.69914	1.67289e-219	3.34728	3.69914	1.67289e-219
ENSMUSG00000085234	Gm15614	0.000222735	-3.68455	3.07723e-06	0.0033096	3.68455	3.07723e-06
ENSMUSG00000036957	Lrfn3	4.4547e-05	-3.68455	0.000518258	0.00101834	3.68455	0.000518258
ENSMUSG00000100320	Gm29417	4.4547e-05	-3.68455	0.000518258	0.00101834	3.68455	0.000518258
ENSMUSG00000096996	Gm26792	4.4547e-05	-3.68455	0.000518258	0.00101834	3.68455	0.000518258
ENSMUSG00000094915	AC168977.2	4.4547e-05	-3.68455	0.000518258	0.00101834	3.68455	0.000518258
ENSMUSG00000025665	Rps6ka6	4.4547e-05	-3.68455	0.000838978	0.00101834	3.68455	0.000838978
ENSMUSG00000006586	Runx1t1	4.4547e-05	-3.68455	0.00105438	0.00101834	3.68455	0.00105438
ENSMUSG00000030796	Tead2	0.00120277	-3.63801	6.30573e-28	0.0154024	3.63801	6.30573e-28
ENSMUSG00000050777	Tmem37	0.020848	-3.63483	1.55343e-150	0.259422	3.63483	1.55343e-150
ENSMUSG00000026228	Htr2b	8.90939e-05	-3.63011	2.4126e-05	0.00152751	3.63011	2.4126e-05
ENSMUSG00000109861	4930458B22Rik	8.90939e-05	-3.63011	0.000318798	0.00152751	3.63011	0.000318798
ENSMUSG00000021876	Rnase4	0.0209816	-3.62422	8.07162e-150	0.259167	3.62422	8.07162e-150
ENSMUSG00000004098	Col5a3	0.00044547	-3.54705	8.06077e-12	0.00560087	3.54705	8.06077e-12
ENSMUSG00000115497	Gm49207	0.0015146	-3.54522	1.59906e-29	0.0180755	3.54522	1.59906e-29
ENSMUSG00000013076	Amotl1	0.000623658	-3.53847	1.14281e-19	0.00763755	3.53847	1.14281e-19
ENSMUSG00000046768	Rhoj	0.000178188	-3.51463	8.9281e-06	0.00241856	3.51463	8.9281e-06
ENSMUSG00000075593	Gal3st4	8.90939e-05	-3.51463	0.00130244	0.00140022	3.51463	0.00130244
ENSMUSG00000096225	Lhx8	4.4547e-05	-3.51463	0.00161176	0.000891047	3.51463	0.00161176
ENSMUSG00000097789	Gm2115	4.4547e-05	-3.51463	0.00161176	0.000891047	3.51463	0.00161176
ENSMUSG00000032419	Tbx18	4.4547e-05	-3.51463	0.00294419	0.000891047	3.51463	0.00294419
ENSMUSG00000026208	Des	0	-3.51463	0.0410828	0.000381877	3.51463	0.0410828
ENSMUSG00000027474	Ccm2l	0	-3.51463	0.0410828	0.000381877	3.51463	0.0410828
ENSMUSG00000067909	Slxl1	0	-3.51463	0.0410828	0.000381877	3.51463	0.0410828
ENSMUSG00000025666	Tmem47	0	-3.51463	0.0410828	0.000381877	3.51463	0.0410828
ENSMUSG00000031273	Col4a6	0	-3.51463	0.0410828	0.000381877	3.51463	0.0410828
ENSMUSG00000097004	4731419I09Rik	0	-3.51463	0.0410828	0.000381877	3.51463	0.0410828
ENSMUSG00000096969	4930535I16Rik	0	-3.51463	0.0410828	0.000381877	3.51463	0.0410828
ENSMUSG00000041202	Pla2g2d	0	-3.51463	0.0410828	0.000381877	3.51463	0.0410828
ENSMUSG00000029122	Evc	0	-3.51463	0.0410828	0.000381877	3.51463	0.0410828
ENSMUSG00000048450	Msx1	0	-3.51463	0.0410828	0.000381877	3.51463	0.0410828
ENSMUSG00000089890	Gm16055	0	-3.51463	0.0410828	0.000381877	3.51463	0.0410828
ENSMUSG00000052631	Sh2d6	0	-3.51463	0.0410828	0.000381877	3.51463	0.0410828
ENSMUSG00000066803	Vmn1r84	0	-3.51463	0.0410828	0.000381877	3.51463	0.0410828
ENSMUSG00000057454	Lypd3	0	-3.51463	0.0410828	0.000381877	3.51463	0.0410828
ENSMUSG00000112684	Gm47958	0	-3.51463	0.0410828	0.000381877	3.51463	0.0410828
ENSMUSG00000054191	Klf1	0	-3.51463	0.0410828	0.000381877	3.51463	0.0410828
ENSMUSG00000021768	Dusp13	0	-3.51463	0.0410828	0.000381877	3.51463	0.0410828
ENSMUSG00000020676	Ccl11	0	-3.51463	0.0410828	0.000381877	3.51463	0.0410828
ENSMUSG00000097020	Gm26613	0	-3.51463	0.0410828	0.000381877	3.51463	0.0410828
ENSMUSG00000001656	Hoxc11	0	-3.51463	0.0410828	0.000381877	3.51463	0.0410828
ENSMUSG00000099384	1700110C19Rik	0	-3.51463	0.0410828	0.000381877	3.51463	0.0410828
ENSMUSG00000034813	Grip1	0	-3.51463	0.0463189	0.000381877	3.51463	0.0463189
ENSMUSG00000097090	Gm26724	0.00276191	-3.50889	2.20975e-47	0.0318231	3.50889	2.20975e-47
ENSMUSG00000028347	Tmeff1	0.000801845	-3.47615	4.3771e-13	0.00929235	3.47615	4.3771e-13
ENSMUSG00000048332	Lhfp	0.000267282	-3.46216	1.62457e-08	0.0033096	3.46216	1.62457e-08
ENSMUSG00000031214	Ophn1	0.00463288	-3.44063	2.29112e-66	0.0506624	3.44063	2.29112e-66
ENSMUSG00000053687	Dpep2	0.0111813	-3.4154	4.25476e-94	0.119655	3.4154	4.25476e-94
ENSMUSG00000085178	Kdm6bos	0.000623658	-3.41509	2.3343e-09	0.00700108	3.41509	2.3343e-09
ENSMUSG00000115230	AU022793	0.00138096	-3.40945	2.31348e-23	0.0150205	3.40945	2.31348e-23
ENSMUSG00000111160	Gm48855	0.00147005	-3.39295	2.46382e-23	0.0157843	3.39295	2.46382e-23
ENSMUSG00000092171	4833427F10Rik	8.90939e-05	-3.3891	0.000214829	0.00127292	3.3891	0.000214829
ENSMUSG00000098088	Gm26916	0.000801845	-3.35416	2.03161e-20	0.00852859	3.35416	2.03161e-20
ENSMUSG00000086507	Adap2os	0.0167942	-3.34899	3.01215e-132	0.171463	3.34899	3.01215e-132
ENSMUSG00000070524	Fcrlb	0.000846392	-3.34245	8.55818e-09	0.00891047	3.34245	8.55818e-09
ENSMUSG00000031596	Slc7a2	0.00792936	-3.32313	1.60404e-65	0.0796851	3.32313	1.60404e-65
ENSMUSG00000062593	Gm49339	0.00298465	-3.32198	4.83582e-54	0.0301683	3.32198	4.83582e-54
ENSMUSG00000043441	Gpr149	4.4547e-05	-3.32198	0.00490323	0.000763755	3.32198	0.00490323
ENSMUSG00000041703	Zic5	4.4547e-05	-3.32198	0.00490323	0.000763755	3.32198	0.00490323
ENSMUSG00000046152	Fut10	4.4547e-05	-3.32198	0.0094717	0.000763755	3.32198	0.0094717
ENSMUSG00000029373	Pf4	0.0408496	-3.31478	1.34673e-135	0.406827	3.31478	1.34673e-135
ENSMUSG00000074885	Gm10782	0.000178188	-3.28016	4.16039e-06	0.00203668	3.28016	4.16039e-06
ENSMUSG00000113683	Gm47123	0.000890939	-3.27206	5.84765e-14	0.00891047	3.27206	5.84765e-14
ENSMUSG00000056596	Trnp1	8.90939e-05	-3.25159	0.000629782	0.00114563	3.25159	0.000629782
ENSMUSG00000110388	Gm30329	8.90939e-05	-3.25159	0.00119915	0.00114563	3.25159	0.00119915
ENSMUSG00000097768	2310043M15Rik	8.90939e-05	-3.25159	0.00804473	0.00114563	3.25159	0.00804473
ENSMUSG00000039246	Lyplal1	0.000311829	-3.21507	1.40316e-08	0.00318231	3.21507	1.40316e-08
ENSMUSG00000027102	Hoxd8	0.000133641	-3.21507	0.0001719	0.00152751	3.21507	0.0001719
ENSMUSG00000096960	A230028O05Rik	0.000579111	-3.19913	1.38919e-09	0.00560087	3.19913	1.38919e-09
ENSMUSG00000098196	Gm26964	0.000400923	-3.1927	3.56017e-10	0.00394607	3.1927	3.56017e-10
ENSMUSG00000040118	Cacna2d1	0.000222735	-3.17759	6.45297e-05	0.00229126	3.17759	6.45297e-05
ENSMUSG00000037418	Best1	0.000534564	-3.17174	2.58517e-12	0.0050917	3.17174	2.58517e-12
ENSMUSG00000020773	Trim47	0.00543473	-3.1683	2.40526e-51	0.0491349	3.1683	2.40526e-51
ENSMUSG00000114055	Gm32089	0.000267282	-3.1667	2.4613e-07	0.00267314	3.1667	2.4613e-07
ENSMUSG00000087201	Gm15261	0.000311829	-3.15848	3.75759e-08	0.00305502	3.15848	3.75759e-08
ENSMUSG00000030246	Ldhb	0.00690478	-3.10574	1.03371e-60	0.0597002	3.10574	1.03371e-60
ENSMUSG00000020950	Foxg1	0.000222735	-3.09959	1.52058e-05	0.00216397	3.09959	1.52058e-05
ENSMUSG00000031898	Dpep3	0.000133641	-3.09959	0.000236938	0.00140022	3.09959	0.000236938
ENSMUSG00000032207	Lipc	8.90939e-05	-3.09959	0.00181333	0.00101834	3.09959	0.00181333
ENSMUSG00000086937	Gm15063	4.4547e-05	-3.09959	0.0146772	0.000636462	3.09959	0.0146772
ENSMUSG00000097107	Platr6	4.4547e-05	-3.09959	0.0146772	0.000636462	3.09959	0.0146772
ENSMUSG00000110447	Gm31518	4.4547e-05	-3.09959	0.0146772	0.000636462	3.09959	0.0146772
ENSMUSG00000020620	Abca8b	4.4547e-05	-3.09959	0.0146772	0.000636462	3.09959	0.0146772
ENSMUSG00000061524	Zic2	4.4547e-05	-3.09959	0.0209622	0.000636462	3.09959	0.0209622
ENSMUSG00000038370	Pcp4l1	4.4547e-05	-3.09959	0.0242402	0.000636462	3.09959	0.0242402
ENSMUSG00000031595	Pdgfrl	0.00044547	-3.0552	1.00865e-09	0.00394607	3.0552	1.00865e-09
ENSMUSG00000027199	Gatm	0.221532	-3.03746	1.92076e-153	1.81926	3.03746	1.92076e-153
ENSMUSG00000063234	Gpr84	0.00752844	-3.03597	5.86065e-60	0.0619914	3.03597	5.86065e-60
ENSMUSG00000115145	Gm35166	0.000267282	-3.0292	1.75964e-06	0.00241856	3.0292	1.75964e-06
ENSMUSG00000040950	Mgl2	0.0272182	-3.00039	2.80911e-90	0.218052	3.00039	2.80911e-90
ENSMUSG00000024939	Fam89b	0.00124732	-2.9965	7.55489e-21	0.0101834	2.9965	7.55489e-21
ENSMUSG00000085525	Gm13166	0.00138096	-2.99036	1.07778e-18	0.0112017	2.99036	1.07778e-18
ENSMUSG00000026023	Cdk15	0.000133641	-2.97406	0.000656657	0.00127292	2.97406	0.000656657
ENSMUSG00000074345	Tnfaip8l3	0.000579111	-2.9552	3.99923e-06	0.00470982	2.9552	3.99923e-06
ENSMUSG00000026678	Rgs5	8.90939e-05	-2.92967	0.00508092	0.000891047	2.92967	0.00508092
ENSMUSG00000115518	Gm10791	8.90939e-05	-2.92967	0.00508092	0.000891047	2.92967	0.00508092
ENSMUSG00000020264	Slc36a2	8.90939e-05	-2.92967	0.0111715	0.000891047	2.92967	0.0111715
ENSMUSG00000029765	Plxna4	8.90939e-05	-2.92967	0.0451412	0.000891047	2.92967	0.0451412
ENSMUSG00000113311	Gm47428	0.000846392	-2.92062	3.33376e-14	0.00661921	2.92062	3.33376e-14
ENSMUSG00000097423	Gm26522	0.0267282	-2.91094	4.41088e-91	0.201249	2.91094	4.41088e-91
ENSMUSG00000084869	Gm13063	0.000534564	-2.90165	1.08865e-09	0.00420065	2.90165	1.08865e-09
ENSMUSG00000051439	Cd14	0.22367	-2.88658	1.45937e-139	1.65442	2.88658	1.45937e-139
ENSMUSG00000087684	1200007C13Rik	0.00200461	-2.87371	2.49702e-19	0.0148932	2.87371	2.49702e-19
ENSMUSG00000096956	Snhg18	0.000356376	-2.86827	8.69134e-06	0.00280043	2.86827	8.69134e-06
ENSMUSG00000086554	9530034E10Rik	0.00044547	-2.86255	7.22475e-05	0.0034369	2.86255	7.22475e-05
ENSMUSG00000026656	Fcgr2b	0.265099	-2.85945	7.35563e-138	1.92428	2.85945	7.35563e-138
ENSMUSG00000040829	Zmynd15	0.034613	-2.83878	2.24016e-89	0.247838	2.83878	2.24016e-89
ENSMUSG00000073652	Apol7d	0.000311829	-2.83656	4.61372e-06	0.00241856	2.83656	4.61372e-06
ENSMUSG00000021640	Naip1	0.000311829	-2.83656	4.61372e-06	0.00241856	2.83656	4.61372e-06
ENSMUSG00000040280	Ndufa4l2	0.000311829	-2.83656	4.41961e-05	0.00241856	2.83656	4.41961e-05
ENSMUSG00000031737	Irx5	0.000133641	-2.83656	0.00178485	0.00114563	2.83656	0.00178485
ENSMUSG00000036395	Glb1l2	0.000133641	-2.83656	0.00178485	0.00114563	2.83656	0.00178485
ENSMUSG00000070526	Peg12	0.000133641	-2.83656	0.00830174	0.00114563	2.83656	0.00830174
ENSMUSG00000099760	Gm28800	4.4547e-05	-2.83656	0.0423972	0.00050917	2.83656	0.0423972
ENSMUSG00000053049	Gm15413	4.4547e-05	-2.83656	0.0423972	0.00050917	2.83656	0.0423972
ENSMUSG00000053046	Brsk2	4.4547e-05	-2.83656	0.0423972	0.00050917	2.83656	0.0423972
ENSMUSG00000086798	Gm16222	4.4547e-05	-2.83656	0.0423972	0.00050917	2.83656	0.0423972
ENSMUSG00000097211	BC065403	4.4547e-05	-2.83656	0.0423972	0.00050917	2.83656	0.0423972
ENSMUSG00000113494	Gm48102	4.4547e-05	-2.83656	0.0423972	0.00050917	2.83656	0.0423972
ENSMUSG00000097139	Gm26626	4.4547e-05	-2.83656	0.0423972	0.00050917	2.83656	0.0423972
ENSMUSG00000015947	Fcgr1	0.186696	-2.83614	1.1507e-131	1.33352	2.83614	1.1507e-131
ENSMUSG00000029484	Anxa3	0.0640585	-2.82427	7.20872e-115	0.453925	2.82427	7.20872e-115
ENSMUSG00000028167	Bdh2	0.00120277	-2.8158	1.68859e-09	0.00865589	2.8158	1.68859e-09
ENSMUSG00000024679	Ms4a6d	0.240019	-2.81427	6.4954e-132	1.68853	2.81427	6.4954e-132
ENSMUSG00000090230	Gm16315	0.000846392	-2.80741	6.98718e-08	0.00611004	2.80741	6.98718e-08
ENSMUSG00000051182	Olfr655	0.000178188	-2.77766	0.000704581	0.00140022	2.77766	0.000704581
ENSMUSG00000028883	Sema3a	0.000178188	-2.77766	0.00747051	0.00140022	2.77766	0.00747051
ENSMUSG00000057315	Arhgap24	0.0114486	-2.77486	5.76312e-63	0.0785394	2.77486	5.76312e-63
ENSMUSG00000076441	Ass1	0.0937714	-2.77039	4.55743e-113	0.640026	2.77039	4.55743e-113
ENSMUSG00000045312	Lhfpl2	0.0118049	-2.76541	1.53706e-57	0.0804488	2.76541	1.53706e-57
ENSMUSG00000022219	Cideb	0.000311829	-2.76256	0.000420756	0.00229126	2.76256	0.000420756
ENSMUSG00000084960	B430010I23Rik	0.00285101	-2.74019	1.16426e-26	0.0192212	2.74019	1.16426e-26
ENSMUSG00000045725	Prr15	0.00115822	-2.73702	1.2171e-09	0.00789213	2.73702	1.2171e-09
ENSMUSG00000032262	Elovl4	0.000222735	-2.73702	0.000225604	0.0016548	2.73702	0.000225604
ENSMUSG00000037892	Pcdh18	0.000222735	-2.73702	0.00111192	0.0016548	2.73702	0.00111192
ENSMUSG00000085818	Gm13267	8.90939e-05	-2.73702	0.0139287	0.000763755	2.73702	0.0139287
ENSMUSG00000027107	Chrna1	8.90939e-05	-2.73702	0.0139287	0.000763755	2.73702	0.0139287
ENSMUSG00000112198	Gm4065	8.90939e-05	-2.73702	0.0139287	0.000763755	2.73702	0.0139287
ENSMUSG00000014813	Stc1	8.90939e-05	-2.73702	0.0139287	0.000763755	2.73702	0.0139287
ENSMUSG00000034520	Gjc1	8.90939e-05	-2.73702	0.0139287	0.000763755	2.73702	0.0139287
ENSMUSG00000091243	Vgll3	8.90939e-05	-2.73702	0.0139287	0.000763755	2.73702	0.0139287
ENSMUSG00000097690	4930505N22Rik	8.90939e-05	-2.73702	0.0352192	0.000763755	2.73702	0.0352192
ENSMUSG00000025855	Prkar1b	0.00387559	-2.72762	1.24779e-25	0.0258404	2.72762	1.24779e-25
ENSMUSG00000025265	Fgd1	0.000400923	-2.71626	0.000533328	0.00280043	2.71626	0.000533328
ENSMUSG00000097233	Gm17552	0.000267282	-2.70727	8.18185e-05	0.00190939	2.70727	8.18185e-05
ENSMUSG00000055301	Adh7	0.000267282	-2.70727	0.0001782	0.00190939	2.70727	0.0001782
ENSMUSG00000022490	Ppp1r1a	0.000267282	-2.70727	0.000249229	0.00190939	2.70727	0.000249229
ENSMUSG00000066026	Dhrs3	0.0257927	-2.70323	3.6734e-85	0.168153	2.70323	3.6734e-85
ENSMUSG00000029915	Clec5a	0.0579111	-2.68837	1.51885e-107	0.373476	2.68837	1.51885e-107
ENSMUSG00000024675	Ms4a4c	0.299445	-2.68629	6.16335e-120	1.92772	2.68629	6.16335e-120
ENSMUSG00000078452	Raet1d	0.000490017	-2.68455	2.45044e-07	0.0033096	2.68455	2.45044e-07
ENSMUSG00000091541	Vmn1r9	0.000311829	-2.68455	2.99323e-05	0.00216397	2.68455	2.99323e-05
ENSMUSG00000097799	Gm26899	0.000311829	-2.68455	0.000386201	0.00216397	2.68455	0.000386201
ENSMUSG00000042451	Mybph	0.000133641	-2.68455	0.00471574	0.00101834	2.68455	0.00471574
ENSMUSG00000114355	CT009713.1	0.000133641	-2.68455	0.00471574	0.00101834	2.68455	0.00471574
ENSMUSG00000113492	Gm47792	0.000133641	-2.68455	0.00471574	0.00101834	2.68455	0.00471574
ENSMUSG00000025083	Afap1l2	0.000133641	-2.68455	0.00471574	0.00101834	2.68455	0.00471574
ENSMUSG00000091438	Gm17088	0.000133641	-2.68455	0.021873	0.00101834	2.68455	0.021873
ENSMUSG00000005413	Hmox1	0.0722997	-2.67346	4.62255e-71	0.461435	2.67346	4.62255e-71
ENSMUSG00000114608	Gm36161	0.0263273	-2.66712	2.20731e-88	0.16739	2.66712	2.20731e-88
ENSMUSG00000018919	Tm4sf5	0.00298465	-2.66557	3.08548e-14	0.0190939	2.66557	3.08548e-14
ENSMUSG00000107102	Gm42726	0.00405377	-2.66349	2.07447e-36	0.0258404	2.66349	2.07447e-36
ENSMUSG00000069516	Lyz2	2.17189	-2.65669	9.68403e-123	13.6969	2.65669	9.68403e-123
ENSMUSG00000029096	Htra3	0.00761753	-2.65061	6.01616e-38	0.0479892	2.65061	6.01616e-38
ENSMUSG00000031493	Ggn	0.000222735	-2.63011	0.000576142	0.00152751	2.63011	0.000576142
ENSMUSG00000022656	Nectin3	0.000222735	-2.63011	0.00100562	0.00152751	2.63011	0.00100562
ENSMUSG00000049265	Kcnk3	0.000222735	-2.63011	0.00527637	0.00152751	2.63011	0.00527637
ENSMUSG00000068245	Phf11d	0.0449479	-2.62062	7.74952e-87	0.276606	2.62062	7.74952e-87
ENSMUSG00000029304	Spp1	0.231332	-2.6165	1.94552e-95	1.41893	2.6165	1.94552e-95
ENSMUSG00000022816	Fstl1	0.000980033	-2.60578	1.4568e-07	0.00611004	2.60578	1.4568e-07
ENSMUSG00000091971	Hspa1a	0.012295	-2.60546	9.11171e-38	0.0749752	2.60546	9.11171e-38
ENSMUSG00000051367	Six1	0.000311829	-2.60209	0.000383742	0.00203668	2.60209	0.000383742
ENSMUSG00000114203	Gm35279	0.000356376	-2.59263	2.73283e-05	0.00229126	2.59263	2.73283e-05
ENSMUSG00000021758	Ddx4	0.00164824	-2.58863	1.81988e-13	0.0100561	2.58863	1.81988e-13
ENSMUSG00000085109	Gm15356	0.000400923	-2.58502	0.000316942	0.00254585	2.58502	0.000316942
ENSMUSG00000102540	Gm38134	0.000579111	-2.56525	2.10665e-07	0.00356419	2.56525	2.10665e-07
ENSMUSG00000031451	Gas6	0.00922122	-2.54551	1.8568e-42	0.053972	2.54551	1.8568e-42
ENSMUSG00000015850	Adamtsl4	0.00325193	-2.54358	2.86273e-16	0.0190939	2.54358	2.86273e-16
ENSMUSG00000069622	Gm10273	0.0015146	-2.53509	2.78235e-15	0.00891047	2.53509	2.78235e-15
ENSMUSG00000025854	Fam20c	0.00779572	-2.53093	2.85675e-36	0.0451888	2.53093	2.85675e-36
ENSMUSG00000057762	Gm6169	0.00138096	-2.51463	6.68876e-14	0.00801942	2.51463	6.68876e-14
ENSMUSG00000108436	Gm44851	0.000935486	-2.51463	2.5718e-06	0.00547357	2.51463	2.5718e-06
ENSMUSG00000112544	Gm48089	0.000400923	-2.51463	2.44161e-05	0.00241856	2.51463	2.44161e-05
ENSMUSG00000028487	Bnc2	0.000311829	-2.51463	0.000913891	0.00190939	2.51463	0.000913891
ENSMUSG00000096458	Moap1	0.000222735	-2.51463	0.00144373	0.00140022	2.51463	0.00144373
ENSMUSG00000008028	1700008O03Rik	0.000133641	-2.51463	0.0121364	0.000891047	2.51463	0.0121364
ENSMUSG00000112234	Gm48427	0.000133641	-2.51463	0.0121364	0.000891047	2.51463	0.0121364
ENSMUSG00000113553	Gm40932	0.000133641	-2.51463	0.0121364	0.000891047	2.51463	0.0121364
ENSMUSG00000007033	Hspa1l	0.000133641	-2.51463	0.0121364	0.000891047	2.51463	0.0121364
ENSMUSG00000024376	Epb41l4a	0.000133641	-2.51463	0.0214266	0.000891047	2.51463	0.0214266
ENSMUSG00000027246	Ell3	8.90939e-05	-2.51463	0.0368366	0.000636462	2.51463	0.0368366
ENSMUSG00000089636	1700058P15Rik	8.90939e-05	-2.51463	0.0368366	0.000636462	2.51463	0.0368366
ENSMUSG00000036862	Dchs1	8.90939e-05	-2.51463	0.0368366	0.000636462	2.51463	0.0368366
ENSMUSG00000097300	Gm26835	8.90939e-05	-2.51463	0.0368366	0.000636462	2.51463	0.0368366
ENSMUSG00000044633	B530045E10Rik	8.90939e-05	-2.51463	0.0368366	0.000636462	2.51463	0.0368366
ENSMUSG00000055072	Gm9964	8.90939e-05	-2.51463	0.0368366	0.000636462	2.51463	0.0368366
ENSMUSG00000114369	Gm41077	8.90939e-05	-2.51463	0.0368366	0.000636462	2.51463	0.0368366
ENSMUSG00000029245	Epha5	0.000222735	-2.51463	0.0391825	0.00140022	2.51463	0.0391825
ENSMUSG00000020150	Gamt	0.00614748	-2.50943	2.66524e-29	0.0351327	2.50943	2.66524e-29
ENSMUSG00000018920	Cxcl16	0.292718	-2.50306	1.21518e-104	1.65964	2.50306	1.21518e-104
ENSMUSG00000049130	C5ar1	0.0849065	-2.50285	1.65015e-97	0.48142	2.50285	1.65015e-97
ENSMUSG00000038607	Gng10	0.00507835	-2.48932	1.88868e-35	0.0286408	2.48932	1.88868e-35
ENSMUSG00000002104	Rapsn	0.00628112	-2.48382	1.5889e-32	0.03526	2.48382	1.5889e-32
ENSMUSG00000024084	Qpct	0.0331429	-2.47636	5.10207e-70	0.184574	2.47636	5.10207e-70
ENSMUSG00000025150	Cbr2	0.00191552	-2.46459	9.41137e-11	0.0106926	2.46459	9.41137e-11
ENSMUSG00000043085	Tmem82	0.000579111	-2.46216	1.14835e-06	0.0033096	2.46216	1.14835e-06
ENSMUSG00000048126	Col6a3	0.00106913	-2.45573	4.91193e-06	0.00598274	2.45573	4.91193e-06
ENSMUSG00000018238	Gdf9	0.00044547	-2.44751	2.15365e-05	0.00254585	2.44751	2.15365e-05
ENSMUSG00000083649	Rasl2-9	0.000890939	-2.44424	9.06229e-07	0.0049644	2.44424	9.06229e-07
ENSMUSG00000027399	Il1a	0.0288664	-2.43582	1.16573e-66	0.156315	2.43582	1.16573e-66
ENSMUSG00000027555	Car13	0.00276191	-2.43217	5.19656e-18	0.0150205	2.43217	5.19656e-18
ENSMUSG00000028386	Slc46a2	0.000356376	-2.43217	0.000159259	0.00203668	2.43217	0.000159259
ENSMUSG00000110138	4831440D22Rik	0.000356376	-2.43217	0.000159259	0.00203668	2.43217	0.000159259
ENSMUSG00000023885	Thbs2	0.000356376	-2.43217	0.00156846	0.00203668	2.43217	0.00156846
ENSMUSG00000029601	Iqcd	0.000356376	-2.43217	0.003946	0.00203668	2.43217	0.003946
ENSMUSG00000097136	Gm26772	0.000668204	-2.42152	3.95598e-07	0.00369148	2.42152	3.95598e-07
ENSMUSG00000000248	Clec2g	0.000579111	-2.40771	2.64958e-06	0.00318231	2.40771	2.64958e-06
ENSMUSG00000085802	Gm16059	0.000267282	-2.40771	0.00123851	0.00152751	2.40771	0.00123851
ENSMUSG00000045658	Pid1	0.0987161	-2.39353	3.52677e-86	0.518844	2.39353	3.52677e-86
ENSMUSG00000113265	Gm30198	0.000222735	-2.3891	0.00352624	0.00127292	2.3891	0.00352624
ENSMUSG00000022899	Slc15a2	0.00980033	-2.38136	3.31446e-36	0.0511716	2.38136	3.31446e-36
ENSMUSG00000028121	Bcar3	0.00289555	-2.37712	3.60487e-14	0.0151478	2.37712	3.60487e-14
ENSMUSG00000028108	Ecm1	0.0441015	-2.37567	1.93167e-69	0.228999	2.37567	1.93167e-69
ENSMUSG00000048779	P2ry6	0.0633012	-2.37296	1.86847e-77	0.328033	2.37296	1.86847e-77
ENSMUSG00000028402	Mpdz	0.000668204	-2.37261	0.00129022	0.00356419	2.37261	0.00129022
ENSMUSG00000021822	Plau	0.0226744	-2.37202	8.59859e-55	0.117491	2.37202	8.59859e-55
ENSMUSG00000032024	Clmp	0.0029401	-2.3674	5.41306e-14	0.0152751	2.3674	5.41306e-14
ENSMUSG00000034957	Cebpa	0.0582674	-2.36556	2.62546e-74	0.30041	2.36556	2.62546e-74
ENSMUSG00000048087	Gm4737	0.000400923	-2.36263	0.000137021	0.00216397	2.36263	0.000137021
ENSMUSG00000097443	Gm17529	0.000178188	-2.36263	0.0129977	0.00101834	2.36263	0.0129977
ENSMUSG00000040133	Gpr176	0.000178188	-2.36263	0.0199371	0.00101834	2.36263	0.0199371
ENSMUSG00000018604	Tbx3	0.000178188	-2.36263	0.0337123	0.00101834	2.36263	0.0337123
ENSMUSG00000112459	Gm47689	0.00124732	-2.35709	7.82101e-11	0.00649191	2.35709	7.82101e-11
ENSMUSG00000045404	Kcnk13	0.00507835	-2.35564	5.70555e-23	0.0260949	2.35564	5.70555e-23
ENSMUSG00000074896	Ifit3	0.119297	-2.35206	1.72983e-82	0.609222	2.35206	1.72983e-82
ENSMUSG00000000753	Serpinf1	0.00285101	-2.35024	1.0739e-16	0.0146386	2.35024	1.0739e-16
ENSMUSG00000087289	4933424M12Rik	0.00222735	-2.35	1.79594e-11	0.0114563	2.35	1.79594e-11
ENSMUSG00000049086	Bmyc	0.0205362	-2.34587	3.98831e-51	0.104507	2.34587	3.98831e-51
ENSMUSG00000034777	Vax2	0.000356376	-2.3447	0.000376165	0.00190939	2.3447	0.000376165
ENSMUSG00000019718	L3hypdh	0.000311829	-2.32198	0.00104614	0.0016548	2.32198	0.00104614
ENSMUSG00000084986	Gm16224	0.000133641	-2.32198	0.0302216	0.000763755	2.32198	0.0302216
ENSMUSG00000100548	Gm29585	0.000133641	-2.32198	0.0302216	0.000763755	2.32198	0.0302216
ENSMUSG00000020857	Nme2	0.014255	-2.31232	3.88244e-52	0.0709019	2.31232	3.88244e-52
ENSMUSG00000042165	Gm9774	0.00240554	-2.30312	5.86938e-15	0.0119655	2.30312	5.86938e-15
ENSMUSG00000097558	Gm26902	0.000757298	-2.2989	0.000169047	0.00381877	2.2989	0.000169047
ENSMUSG00000032766	Gng11	0.00490017	-2.28245	3.93965e-21	0.023931	2.28245	3.93965e-21
ENSMUSG00000066861	Oas1g	0.0138987	-2.27718	1.18684e-49	0.067465	2.27718	1.18684e-49
ENSMUSG00000086712	AI427809	0.000980033	-2.27647	1.44238e-07	0.00483711	2.27647	1.44238e-07
ENSMUSG00000043939	A530064D06Rik	0.00699387	-2.27154	1.03225e-31	0.0338598	2.27154	1.03225e-31
ENSMUSG00000008450	Nutf2	0.00449924	-2.26847	9.71884e-26	0.021767	2.26847	9.71884e-26
ENSMUSG00000017734	Dbndd2	0.0036974	-2.26186	1.1613e-16	0.0178209	2.26186	1.1613e-16
ENSMUSG00000051727	Kctd14	0.00383104	-2.26151	4.62613e-16	0.0184574	2.26151	4.62613e-16
ENSMUSG00000105283	Gm33370	0.00258372	-2.26134	4.88119e-17	0.0124747	2.26134	4.88119e-17
ENSMUSG00000049235	Gm7324	0.00129186	-2.25159	9.74733e-10	0.00623733	2.25159	9.74733e-10
ENSMUSG00000087600	Pmepa1os	0.000222735	-2.25159	0.00834673	0.00114563	2.25159	0.00834673
ENSMUSG00000020086	H2afy2	0.000222735	-2.25159	0.00834673	0.00114563	2.25159	0.00834673
ENSMUSG00000091898	Tnnc1	0.000222735	-2.25159	0.00834673	0.00114563	2.25159	0.00834673
ENSMUSG00000003484	Cyp4f18	0.135155	-2.25036	4.4425e-81	0.643209	2.25036	4.4425e-81
ENSMUSG00000026536	Ifi211	0.186785	-2.24601	2.9195e-78	0.88621	2.24601	2.9195e-78
ENSMUSG00000110235	Gm5086	0.00387559	-2.24502	2.95738e-18	0.0184574	2.24502	2.95738e-18
ENSMUSG00000050737	Ptges	0.000980033	-2.23899	7.04633e-08	0.00470982	2.23899	7.04633e-08
ENSMUSG00000097242	Gm16907	0.000935486	-2.22512	1.73618e-07	0.00445524	2.22512	1.73618e-07
ENSMUSG00000104367	Gm38079	0.00044547	-2.22512	0.0117696	0.00216397	2.22512	0.0117696
ENSMUSG00000046997	Spsb4	0.00044547	-2.22512	0.0136838	0.00216397	2.22512	0.0136838
ENSMUSG00000056737	Capg	0.310136	-2.22094	6.08275e-83	1.44604	2.22094	6.08275e-83
ENSMUSG00000097915	A330009N23Rik	0.000534564	-2.20651	0.00132455	0.00254585	2.20651	0.00132455
ENSMUSG00000022408	Fam83f	0.00169278	-2.20651	1.83926e-11	0.00789213	2.20651	1.83926e-11
ENSMUSG00000031434	Morc4	0.00133641	-2.20429	5.0618e-06	0.00623733	2.20429	5.0618e-06
ENSMUSG00000021643	Serf1	0.0128295	-2.20389	2.21436e-36	0.059191	2.20389	2.21436e-36
ENSMUSG00000022261	Sdc2	0.00120277	-2.19913	6.46786e-07	0.00560087	2.19913	6.46786e-07
ENSMUSG00000029380	Cxcl1	0.0043656	-2.19815	1.85844e-14	0.0201122	2.19815	1.85844e-14
ENSMUSG00000044816	D630023F18Rik	0.00351921	-2.1927	1.33627e-11	0.0161661	2.1927	1.33627e-11
ENSMUSG00000106632	Gm33466	0.000178188	-2.1927	0.0242647	0.000891047	2.1927	0.0242647
ENSMUSG00000097738	4930445N18Rik	0.000178188	-2.1927	0.0338058	0.000891047	2.1927	0.0338058
ENSMUSG00000022766	Serpind1	0.000178188	-2.1927	0.0382944	0.000891047	2.1927	0.0382944
ENSMUSG00000021559	Dapk1	0.0172842	-2.18713	1.58396e-42	0.078794	2.18713	1.58396e-42
ENSMUSG00000033227	Wnt6	0.000935486	-2.18448	4.87201e-05	0.00432794	2.18448	4.87201e-05
ENSMUSG00000022246	Rai14	0.0186652	-2.17759	1.31722e-41	0.0845222	2.17759	1.31722e-41
ENSMUSG00000074203	G430095P16Rik	0.0036083	-2.1683	2.04174e-15	0.0162934	2.1683	2.04174e-15
ENSMUSG00000032271	Nnmt	0.000267282	-2.1667	0.00675547	0.00127292	2.1667	0.00675547
ENSMUSG00000025498	Irf7	0.27432	-2.1659	2.7069e-77	1.23117	2.1659	2.7069e-77
ENSMUSG00000021665	Hexb	0.255967	-2.16463	1.73296e-77	1.1478	2.16463	1.73296e-77
ENSMUSG00000038508	Gdf15	0.00873121	-2.15936	8.00641e-24	0.0390788	2.15936	8.00641e-24
ENSMUSG00000031871	Cdh5	0.000668204	-2.15848	2.18395e-05	0.00305502	2.15848	2.18395e-05
ENSMUSG00000074622	Mafb	0.562673	-2.14523	5.63315e-77	2.48933	2.14523	5.63315e-77
ENSMUSG00000059498	Fcgr3	0.381099	-2.14376	8.05446e-78	1.68433	2.14376	8.05446e-78
ENSMUSG00000097707	Gm26742	0.00044547	-2.14266	0.000590316	0.00203668	2.14266	0.000590316
ENSMUSG00000045509	Gpr150	0.00044547	-2.14266	0.00379762	0.00203668	2.14266	0.00379762
ENSMUSG00000096947	Gm26723	0.000534564	-2.13612	0.000180865	0.00241856	2.13612	0.000180865
ENSMUSG00000027646	Src	0.0100231	-2.13324	1.67416e-35	0.0440432	2.13324	1.67416e-35
ENSMUSG00000036103	Colec12	0.000623658	-2.1313	0.000384033	0.00280043	2.1313	0.000384033
ENSMUSG00000044703	Phf11a	0.0299801	-2.13065	1.59149e-51	0.131366	2.13065	1.59149e-51
ENSMUSG00000036912	Piwil4	0.000712751	-2.12761	0.000194902	0.00318231	2.12761	0.000194902
ENSMUSG00000097860	Gm26857	0.00677114	-2.11522	3.55134e-28	0.0294046	2.11522	3.55134e-28
ENSMUSG00000055041	Commd5	0.00187097	-2.11073	3.16119e-11	0.00814672	2.11073	3.16119e-11
ENSMUSG00000027322	Siglec1	0.0168833	-2.10716	5.91502e-32	0.0728113	2.10716	5.91502e-32
ENSMUSG00000027315	Spint1	0.0885594	-2.10321	3.83441e-62	0.380604	2.10321	3.83441e-62
ENSMUSG00000001986	Gria3	0.00316283	-2.09959	2.17913e-16	0.0136203	2.09959	2.17913e-16
ENSMUSG00000001555	Fkbp10	0.000935486	-2.09959	2.61922e-06	0.00407336	2.09959	2.61922e-06
ENSMUSG00000075585	6330403L08Rik	0.00138096	-2.09959	1.88764e-05	0.00598274	2.09959	1.88764e-05
ENSMUSG00000032387	Rbpms2	0.000579111	-2.09959	0.000239495	0.00254585	2.09959	0.000239495
ENSMUSG00000059956	Serpinb12	0.000311829	-2.09959	0.0125306	0.00140022	2.09959	0.0125306
ENSMUSG00000078867	Gm14418	0.000400923	-2.09959	0.0140745	0.00178209	2.09959	0.0140745
ENSMUSG00000042359	Osbpl6	0.000222735	-2.09959	0.0256842	0.00101834	2.09959	0.0256842
ENSMUSG00000097572	Gm26797	0.00222735	-2.09013	1.92163e-09	0.00954693	2.09013	1.92163e-09
ENSMUSG00000058163	Gm5431	0.00784027	-2.08045	1.59032e-23	0.0332233	2.08045	1.59032e-23
ENSMUSG00000020186	Csrp2	0.00757298	-2.07977	1.22461e-21	0.0320777	2.07977	1.22461e-21
ENSMUSG00000021477	Ctsl	0.16322	-2.07484	6.12933e-67	0.687761	2.07484	6.12933e-67
ENSMUSG00000022180	Slc7a8	0.0347466	-2.07412	5.65361e-48	0.146386	2.07412	5.65361e-48
ENSMUSG00000031490	Eif4ebp1	0.0822337	-2.07411	6.4293e-62	0.346363	2.07411	6.4293e-62
ENSMUSG00000116961	AC117662.4	0.000623658	-2.06717	0.000122445	0.00267314	2.06717	0.000122445
ENSMUSG00000000386	Mx1	0.0542582	-2.06405	1.7773e-54	0.226962	2.06405	1.7773e-54
ENSMUSG00000024672	Ms4a7	0.38493	-2.06296	1.14734e-69	1.60859	2.06296	1.14734e-69
ENSMUSG00000038515	Grtp1	0.000534564	-2.06212	0.000393687	0.00229126	2.06212	0.000393687
ENSMUSG00000043391	2510009E07Rik	0.0094885	-2.05856	3.40936e-26	0.0395879	2.05856	3.40936e-26
ENSMUSG00000026389	Steap3	0.00374195	-2.04775	8.68711e-12	0.0155297	2.04775	8.68711e-12
ENSMUSG00000025044	Msr1	0.136358	-2.04746	7.80648e-64	0.563778	2.04746	7.80648e-64
ENSMUSG00000093622	Gm20703	0.0065484	-2.04664	3.78923e-17	0.0271133	2.04664	3.78923e-17
ENSMUSG00000024177	Nme4	0.00236099	-2.04514	1.29072e-10	0.00980152	2.04514	1.29072e-10
ENSMUSG00000021190	Lgmn	0.776454	-2.04462	5.03174e-71	3.2037	2.04462	5.03174e-71
ENSMUSG00000024909	Efemp2	0.00449924	-2.04188	2.31743e-13	0.0185847	2.04188	2.31743e-13
ENSMUSG00000038195	Rilp	0.000980033	-2.03546	9.0285e-05	0.00407336	2.03546	9.0285e-05
ENSMUSG00000030107	Usp18	0.0643704	-2.03358	1.00376e-55	0.263623	2.03358	1.00376e-55
ENSMUSG00000036353	P2ry12	0.0128295	-2.03319	3.22852e-32	0.0525718	2.03319	3.22852e-32
ENSMUSG00000109556	Gm38843	0.00418741	-2.03224	1.50532e-18	0.0171845	2.03224	1.50532e-18
ENSMUSG00000021493	Pdlim7	0.0318065	-2.03001	3.17074e-47	0.129966	2.03001	3.17074e-47
ENSMUSG00000060594	Layn	0.000267282	-2.0292	0.0151782	0.00114563	2.0292	0.0151782
ENSMUSG00000025140	Pycr1	0.000267282	-2.0292	0.0151782	0.00114563	2.0292	0.0151782
ENSMUSG00000022817	Itgb5	0.0867775	-2.02542	6.76757e-58	0.353364	2.02542	6.76757e-58
ENSMUSG00000111720	Gm39459	0.00427651	-2.02324	1.20162e-18	0.0174391	2.02324	1.20162e-18
ENSMUSG00000035370	Gm49322	0.00102458	-2.01713	2.79619e-06	0.00420065	2.01713	2.79619e-06
ENSMUSG00000079164	Tlr5	0.00124732	-2.0142	2.55908e-07	0.0050917	2.0142	2.55908e-07
ENSMUSG00000060586	H2-Eb1	3.17963	-2.0087	8.02966e-70	12.7966	2.0087	8.02966e-70
ENSMUSG00000035493	Tgfbi	1.15056	-2.00763	1.73056e-69	4.62708	2.00763	1.73056e-69
ENSMUSG00000025804	Ccr1	0.322164	-2.00458	6.29363e-67	1.29291	2.00458	6.29363e-67
ENSMUSG00000050335	Lgals3	0.869779	-2.0043	8.80778e-69	3.48985	2.0043	8.80778e-69
ENSMUSG00000023262	Acy1	0.00561292	-2.00168	2.15418e-15	0.0225308	2.00168	2.15418e-15
ENSMUSG00000036560	Lgi4	0.000623658	-2.00006	0.00266861	0.00254585	2.00006	0.00266861
ENSMUSG00000052776	Oas1a	0.0581338	-1.99579	1.93947e-48	0.231927	1.99579	1.93947e-48
ENSMUSG00000039512	Uhrf1bp1	0.00868666	-1.99268	1.38734e-26	0.0346235	1.99268	1.38734e-26
ENSMUSG00000022303	Dcstamp	0.00552382	-1.99179	1.62085e-11	0.0220216	1.99179	1.62085e-11
ENSMUSG00000086763	Plxna4os1	0.00628112	-1.97959	3.13404e-16	0.024822	1.97959	3.13404e-16
ENSMUSG00000085135	Gm13713	0.00173733	-1.97406	6.40572e-07	0.00687379	1.97406	6.40572e-07
ENSMUSG00000015243	Abca1	0.0383549	-1.97132	4.79093e-48	0.15046	1.97132	4.79093e-48
ENSMUSG00000042099	Kank3	0.0125177	-1.97127	1.49164e-25	0.0491349	1.97127	1.49164e-25
ENSMUSG00000110866	Gm48362	0.00044547	-1.96209	0.0027792	0.00178209	1.96209	0.0027792
ENSMUSG00000044231	Nhlrc1	0.00044547	-1.96209	0.0212566	0.00178209	1.96209	0.0212566
ENSMUSG00000089929	Bcl2a1b	0.710613	-1.96208	5.11618e-66	2.76899	1.96208	5.11618e-66
ENSMUSG00000040552	C3ar1	0.156093	-1.95981	1.05881e-58	0.607312	1.95981	1.05881e-58
ENSMUSG00000033192	Lpcat2	0.139031	-1.9586	3.51901e-60	0.540484	1.9586	3.51901e-60
ENSMUSG00000018752	Tnfsfm13	0.0021828	-1.95823	7.95494e-07	0.00852859	1.95823	7.95494e-07
ENSMUSG00000111535	Gm35154	0.00547928	-1.95275	2.45363e-13	0.0212578	1.95275	2.45363e-13
ENSMUSG00000015968	Cacna1d	0.00449924	-1.95073	2.25588e-17	0.0174391	1.95073	2.25588e-17
ENSMUSG00000055799	Tcf7l1	0.000712751	-1.95073	0.00124047	0.00280043	1.95073	0.00124047
ENSMUSG00000079053	Gm14010	0.00160369	-1.94903	3.62039e-08	0.00623733	1.94903	3.62039e-08
ENSMUSG00000110386	Gm42031	0.0073948	-1.94471	3.15842e-24	0.0285135	1.94471	3.15842e-24
ENSMUSG00000028573	Fggy	0.00316283	-1.94462	4.63629e-11	0.0122201	1.94462	4.63629e-11
ENSMUSG00000059479	B3gnt8	0.0259709	-1.93951	8.02453e-39	0.09967	1.93951	8.02453e-39
ENSMUSG00000041707	1810011H11Rik	0.0215162	-1.93562	5.76054e-36	0.0823582	1.93562	5.76054e-36
ENSMUSG00000020473	Aebp1	0.00115822	-1.92967	0.000106658	0.00445524	1.92967	0.000106658
ENSMUSG00000032186	Tmod2	0.000623658	-1.92967	0.001025	0.00241856	1.92967	0.001025
ENSMUSG00000087129	Gm16316	0.000356376	-1.92967	0.00936995	0.00140022	1.92967	0.00936995
ENSMUSG00000014198	Zfp385c	0.000356376	-1.92967	0.00936995	0.00140022	1.92967	0.00936995
ENSMUSG00000030160	Tmem52b	0.000222735	-1.92967	0.0423973	0.000891047	1.92967	0.0423973
ENSMUSG00000108677	Gm44759	0.000222735	-1.92967	0.0423973	0.000891047	1.92967	0.0423973
ENSMUSG00000031647	Mfap3l	0.000222735	-1.92967	0.0423973	0.000891047	1.92967	0.0423973
ENSMUSG00000050762	Prss27	0.000222735	-1.92967	0.0423973	0.000891047	1.92967	0.0423973
ENSMUSG00000052821	Cysltr1	0.042676	-1.92665	9.20084e-44	0.162298	1.92665	9.20084e-44
ENSMUSG00000016256	Ctsz	0.718899	-1.92297	2.37161e-63	2.72635	1.92297	2.37161e-63
ENSMUSG00000043157	Arl11	0.0335884	-1.91575	2.39178e-40	0.126783	1.91575	2.39178e-40
ENSMUSG00000031851	Ntpcr	0.0789372	-1.91186	3.33062e-51	0.297101	1.91186	3.33062e-51
ENSMUSG00000031443	F7	0.00307374	-1.90891	3.5503e-09	0.0115836	1.90891	3.5503e-09
ENSMUSG00000115691	Gm48914	0.000668204	-1.90695	0.000584576	0.00254585	1.90695	0.000584576
ENSMUSG00000005057	Sh2b2	0.0112704	-1.90532	3.48907e-26	0.0422611	1.90532	3.48907e-26
ENSMUSG00000052485	Tmem171	0.0145669	-1.90527	8.79119e-28	0.0546085	1.90527	8.79119e-28
ENSMUSG00000036905	C1qb	2.0015	-1.89915	6.0576e-62	7.46608	1.89915	6.0576e-62
ENSMUSG00000101389	Ms4a4a	0.0106467	-1.89776	3.1552e-28	0.0397152	1.89776	3.1552e-28
ENSMUSG00000087700	Gm15283	0.0073057	-1.8965	2.96238e-20	0.0272406	1.8965	2.96238e-20
ENSMUSG00000030659	Nucb2	0.0440569	-1.89314	9.32126e-41	0.163698	1.89314	9.32126e-41
ENSMUSG00000049580	Tsku	0.000846392	-1.89314	0.000100542	0.00318231	1.89314	0.000100542
ENSMUSG00000114828	AI463229	0.00129186	-1.89314	0.00010657	0.00483711	1.89314	0.00010657
ENSMUSG00000109282	Gm45188	0.000400923	-1.89314	0.0142273	0.00152751	1.89314	0.0142273
ENSMUSG00000019970	Sgk1	0.213246	-1.88933	5.8053e-56	0.790104	1.88933	5.8053e-56
ENSMUSG00000049119	Fam110b	0.00236099	-1.88902	1.67585e-08	0.00878318	1.88902	1.67585e-08
ENSMUSG00000078249	Hmga1b	0.00525654	-1.8866	4.01329e-18	0.0194757	1.8866	4.01329e-18
ENSMUSG00000114784	Gm47754	0.00708297	-1.88619	3.95003e-18	0.0262222	1.88619	3.95003e-18
ENSMUSG00000057729	Prtn3	0.00178188	-1.885	6.96428e-06	0.00661921	1.885	6.96428e-06
ENSMUSG00000062488	Ifit3b	0.0375976	-1.88458	1.05105e-40	0.138876	1.88458	1.05105e-40
ENSMUSG00000108483	Gm45184	0.00133641	-1.88236	1.55242e-06	0.0049644	1.88236	1.55242e-06
ENSMUSG00000024610	Cd74	10.7053	-1.88182	1.05844e-61	39.4567	1.88182	1.05844e-61
ENSMUSG00000052248	Zeb2os	0.0516745	-1.88037	6.50756e-44	0.190302	1.88037	6.50756e-44
ENSMUSG00000010307	Tmem86a	0.0578665	-1.88028	1.80222e-44	0.213088	1.88028	1.80222e-44
ENSMUSG00000115338	Pnp	0.368492	-1.87981	2.41292e-58	1.3563	1.87981	2.41292e-58
ENSMUSG00000085840	Gm11261	0.000267282	-1.8772	0.032813	0.00101834	1.8772	0.032813
ENSMUSG00000108655	Gm44949	0.000267282	-1.8772	0.032813	0.00101834	1.8772	0.032813
ENSMUSG00000097597	Gm26674	0.000267282	-1.8772	0.032813	0.00101834	1.8772	0.032813
ENSMUSG00000024530	Prelid3a	0.000267282	-1.8772	0.032813	0.00101834	1.8772	0.032813
ENSMUSG00000042638	Gucy2c	0.00138096	-1.87218	0.000226554	0.0050917	1.87218	0.000226554
ENSMUSG00000010461	Eya4	0.00329648	-1.87077	3.24326e-11	0.0120928	1.87077	3.24326e-11
ENSMUSG00000043903	Zfp469	0.00044547	-1.86255	0.0187429	0.0016548	1.86255	0.0187429
ENSMUSG00000022150	Dab2	0.174357	-1.85857	7.69516e-53	0.632389	1.85857	7.69516e-53
ENSMUSG00000112276	5033421B08Rik	0.000801845	-1.85166	0.000247067	0.00292773	1.85166	0.000247067
ENSMUSG00000095079	Igha	0.000801845	-1.85166	0.000247067	0.00292773	1.85166	0.000247067
ENSMUSG00000027276	Jag1	0.00726116	-1.85056	9.11898e-14	0.0262222	1.85056	9.11898e-14
ENSMUSG00000051579	Tceal8	0.0168388	-1.84944	7.90186e-27	0.0607185	1.84944	7.90186e-27
ENSMUSG00000044811	Cd300c2	0.285234	-1.84912	5.52901e-56	1.02776	1.84912	5.52901e-56
ENSMUSG00000057135	Scimp	0.145669	-1.84439	6.7327e-52	0.523172	1.84439	6.7327e-52
ENSMUSG00000073421	H2-Ab1	3.74342	-1.8443	9.48768e-59	13.443	1.8443	9.48768e-59
ENSMUSG00000097206	Gm26699	0.0278864	-1.84069	2.10818e-37	0.0999246	1.84069	2.10818e-37
ENSMUSG00000038642	Ctss	3.0099	-1.84051	5.02915e-59	10.7805	1.84051	5.02915e-59
ENSMUSG00000043664	Tmem221	0.00334102	-1.83656	1.23511e-08	0.0119655	1.83656	1.23511e-08
ENSMUSG00000097275	Gm26648	0.000668204	-1.83656	0.00103058	0.00241856	1.83656	0.00103058
ENSMUSG00000069607	Cd300ld3	0.00120277	-1.83656	0.00401487	0.00432794	1.83656	0.00401487
ENSMUSG00000037347	Chst7	0.000490017	-1.83656	0.00618795	0.00178209	1.83656	0.00618795
ENSMUSG00000096926	Gm26823	0.000490017	-1.83656	0.00618795	0.00178209	1.83656	0.00618795
ENSMUSG00000039238	Zfp750	0.000311829	-1.83656	0.0253811	0.00114563	1.83656	0.0253811
ENSMUSG00000025176	Hoga1	0.000311829	-1.83656	0.0253811	0.00114563	1.83656	0.0253811
ENSMUSG00000062372	Otof	0.000311829	-1.83656	0.0332804	0.00114563	1.83656	0.0332804
ENSMUSG00000003541	Ier3	0.546369	-1.83538	8.01367e-56	1.94999	1.83538	8.01367e-56
ENSMUSG00000046718	Bst2	0.611942	-1.8302	1.15951e-56	2.17619	1.8302	1.15951e-56
ENSMUSG00000059743	Fdps	0.0709633	-1.82383	8.19996e-43	0.251275	1.82383	8.19996e-43
ENSMUSG00000018417	Myo1b	0.0036974	-1.82275	1.97762e-08	0.0131111	1.82275	1.97762e-08
ENSMUSG00000097328	Tnfsf12	0.0380877	-1.82029	5.80596e-40	0.134548	1.82029	5.80596e-40
ENSMUSG00000031609	Sap30	0.0657959	-1.81967	7.06999e-44	0.232309	1.81967	7.06999e-44
ENSMUSG00000029452	Tmem116	0.000534564	-1.81419	0.00521124	0.00190939	1.81419	0.00521124
ENSMUSG00000029925	Tbxas1	0.0723443	-1.81419	2.97381e-44	0.254458	1.81419	2.97381e-44
ENSMUSG00000079445	B3gnt7	0.00810755	-1.81271	2.89413e-18	0.0285135	1.81271	2.89413e-18
ENSMUSG00000067370	B3galt4	0.00837483	-1.81037	5.18096e-16	0.0294046	1.81037	5.18096e-16
ENSMUSG00000021720	Rnf180	0.0124732	-1.80647	1.14817e-23	0.0436613	1.80647	1.14817e-23
ENSMUSG00000031387	Renbp	0.0359939	-1.80592	1.80987e-36	0.125892	1.80592	1.80987e-36
ENSMUSG00000096140	Ankrd66	0.00196007	-1.80413	8.10399e-08	0.00687379	1.80413	8.10399e-08
ENSMUSG00000108239	Gm19434	0.00155914	-1.80413	2.22445e-06	0.00547357	1.80413	2.22445e-06
ENSMUSG00000043501	Lgals2	0.000356376	-1.80413	0.0304741	0.00127292	1.80413	0.0304741
ENSMUSG00000073176	Zfp449	0.000356376	-1.80413	0.0486549	0.00127292	1.80413	0.0486549
ENSMUSG00000037161	Mgarp	0.00178188	-1.80093	2.2166e-07	0.00623733	1.80093	2.2166e-07
ENSMUSG00000032554	Trf	0.0737698	-1.7997	5.78339e-44	0.256876	1.7997	5.78339e-44
ENSMUSG00000079547	H2-DMb1	0.516299	-1.79957	6.57076e-54	1.7975	1.79957	6.57076e-54
ENSMUSG00000046223	Plaur	0.189236	-1.79934	1.77049e-51	0.658738	1.79934	1.77049e-51
ENSMUSG00000009185	Ccl8	0.145179	-1.7989	3.12571e-37	0.505224	1.7989	3.12571e-37
ENSMUSG00000026825	Dnm1	0.000579111	-1.79474	0.00338233	0.00203668	1.79474	0.00338233
ENSMUSG00000063730	Hsd3b2	0.000579111	-1.79474	0.00338233	0.00203668	1.79474	0.00338233
ENSMUSG00000025213	Kazald1	0.000579111	-1.79474	0.00663447	0.00203668	1.79474	0.00663447
ENSMUSG00000020709	Adap2	0.05359	-1.79375	1.53505e-37	0.185847	1.79375	1.53505e-37
ENSMUSG00000000730	Dnmt3l	0.000801845	-1.79026	0.000477062	0.00280043	1.79026	0.000477062
ENSMUSG00000022901	Cd86	0.183043	-1.78874	4.70572e-50	0.632516	1.78874	4.70572e-50
ENSMUSG00000097442	Gm26632	0.00102458	-1.78765	0.0001006	0.00356419	1.78765	0.0001006
ENSMUSG00000028041	Adam15	0.0427651	-1.78739	5.04061e-38	0.147659	1.78739	5.04061e-38
ENSMUSG00000025171	Ubtd1	0.0235653	-1.78445	3.40963e-31	0.0812126	1.78445	3.40963e-31
ENSMUSG00000024737	Slc15a3	0.358514	-1.7744	1.55693e-51	1.22659	1.7744	1.55693e-51
ENSMUSG00000029009	Mthfr	0.0191552	-1.77431	2.24771e-27	0.0655556	1.77431	2.24771e-27
ENSMUSG00000031740	Mmp2	0.00449924	-1.77294	3.55465e-11	0.0154024	1.77294	3.55465e-11
ENSMUSG00000020826	Nos2	0.00454379	-1.77064	1.32139e-09	0.0155297	1.77064	1.32139e-09
ENSMUSG00000107111	Gm40304	0.000890939	-1.76617	0.00276014	0.00305502	1.76617	0.00276014
ENSMUSG00000034041	Lyl1	0.0187543	-1.75643	1.06152e-28	0.0633916	1.75643	1.06152e-28
ENSMUSG00000030560	Ctsc	1.1568	-1.75579	7.94778e-53	3.90699	1.75579	7.94778e-53
ENSMUSG00000112510	Gm47566	0.00044547	-1.75564	0.0202415	0.00152751	1.75564	0.0202415
ENSMUSG00000062980	Cped1	0.00490017	-1.75364	1.8444e-14	0.016548	1.75364	1.8444e-14
ENSMUSG00000018774	Cd68	0.292807	-1.75354	1.18684e-49	0.987407	1.75354	1.18684e-49
ENSMUSG00000036459	Wtip	0.00222735	-1.74909	9.3516e-05	0.00751025	1.74909	9.3516e-05
ENSMUSG00000023266	Frs3	0.000712751	-1.74909	0.00150677	0.00241856	1.74909	0.00150677
ENSMUSG00000104000	Gm38335	0.000712751	-1.74909	0.00402795	0.00241856	1.74909	0.00402795
ENSMUSG00000029103	Lrpap1	0.0813428	-1.74815	1.99949e-42	0.273297	1.74815	1.99949e-42
ENSMUSG00000021135	Slc10a1	0.000980033	-1.74595	0.00593364	0.0033096	1.74595	0.00593364
ENSMUSG00000086606	Gm13205	0.00178188	-1.74204	0.000157418	0.00598274	1.74204	0.000157418
ENSMUSG00000115219	Eef1akmt4	0.0112258	-1.74109	1.76608e-20	0.0375513	1.74109	1.76608e-20
ENSMUSG00000029059	Fam213b	0.0224071	-1.73947	3.3829e-28	0.074848	1.73947	3.3829e-28
ENSMUSG00000115480	Gm49249	0.000757298	-1.73702	0.00424178	0.00254585	1.73702	0.00424178
ENSMUSG00000041617	Ccdc74a	0.000490017	-1.73702	0.0112683	0.0016548	1.73702	0.0112683
ENSMUSG00000074218	Cox7a1	0.00561292	-1.7354	5.04816e-13	0.018712	1.7354	5.04816e-13
ENSMUSG00000056758	Hmga2	0.00213825	-1.73281	1.38364e-07	0.00712838	1.73281	1.38364e-07
ENSMUSG00000034854	Mfsd12	0.0267727	-1.73222	1.0845e-31	0.0889774	1.73222	1.0845e-31
ENSMUSG00000111034	Gm48066	0.0021828	-1.72875	2.72459e-05	0.00725567	1.72875	2.72459e-05
ENSMUSG00000040212	Emp3	0.374863	-1.72793	6.78497e-50	1.24186	1.72793	6.78497e-50
ENSMUSG00000020377	Ltc4s	0.0127404	-1.72476	4.46838e-22	0.0421338	1.72476	4.46838e-22
ENSMUSG00000029994	Anxa4	0.0956869	-1.72305	4.06651e-42	0.31594	1.72305	4.06651e-42
ENSMUSG00000113010	Gm34084	0.0378204	-1.72289	1.00176e-32	0.124874	1.72289	1.00176e-32
ENSMUSG00000022305	Lrp12	0.0138096	-1.7217	7.78086e-23	0.0455707	1.7217	7.78086e-23
ENSMUSG00000049939	Lrrc4	0.00111367	-1.72108	0.00180991	0.00369148	1.72108	0.00180991
ENSMUSG00000005373	Mlxipl	0.000534564	-1.72108	0.00835875	0.00178209	1.72108	0.00835875
ENSMUSG00000093378	Gm20663	0.000534564	-1.72108	0.00835875	0.00178209	1.72108	0.00835875
ENSMUSG00000041827	Oasl1	0.0690923	-1.71965	8.16532e-40	0.227599	1.71965	8.16532e-40
ENSMUSG00000038156	Spon1	0.0345684	-1.71699	4.78317e-32	0.113672	1.71699	4.78317e-32
ENSMUSG00000026879	Gsn	0.207232	-1.71655	3.46564e-47	0.681142	1.71655	3.46564e-47
ENSMUSG00000011148	Adssl1	0.0621876	-1.71577	3.7351e-38	0.204304	1.71577	3.7351e-38
ENSMUSG00000091649	Phf11b	0.174223	-1.71408	4.08866e-45	0.57167	1.71408	4.08866e-45
ENSMUSG00000026928	Card9	0.0129632	-1.71282	9.03537e-23	0.0425157	1.71282	9.03537e-23
ENSMUSG00000036867	Smad6	0.00147005	-1.71257	0.00053062	0.00483711	1.71257	0.00053062
ENSMUSG00000027995	Tlr2	0.121613	-1.71228	6.11705e-44	0.398553	1.71228	6.11705e-44
ENSMUSG00000057722	Lepr	0.00481107	-1.71223	1.47214e-13	0.0157843	1.71223	1.47214e-13
ENSMUSG00000042190	Cmklr1	0.0450815	-1.70763	1.15117e-33	0.147277	1.70763	1.15117e-33
ENSMUSG00000099644	Gm28626	0.000890939	-1.70727	0.000727498	0.00292773	1.70727	0.000727498
ENSMUSG00000038543	BC028528	0.0756853	-1.70366	1.9191e-38	0.246565	1.70366	1.9191e-38
ENSMUSG00000036594	H2-Aa	4.10046	-1.69973	8.31812e-50	13.321	1.69973	8.31812e-50
ENSMUSG00000038650	Rnh1	0.158944	-1.69739	1.20979e-44	0.515534	1.69739	1.20979e-44
ENSMUSG00000019831	Wasf1	0.000623658	-1.6952	0.00787178	0.00203668	1.6952	0.00787178
ENSMUSG00000025856	Pdgfa	0.0330538	-1.69509	4.50153e-28	0.107053	1.69509	4.50153e-28
ENSMUSG00000030584	Dpf1	0.000980033	-1.69151	0.0034236	0.00318231	1.69151	0.0034236
ENSMUSG00000027082	Tfpi	0.00516745	-1.68866	7.41883e-12	0.0166753	1.68866	7.41883e-12
ENSMUSG00000092349	Platr17	0.00797391	-1.68811	1.6045e-13	0.0257131	1.68811	1.6045e-13
ENSMUSG00000011752	Pgam1	0.341675	-1.68791	4.70639e-47	1.10095	1.68791	4.70639e-47
ENSMUSG00000040883	Tmem205	0.0322075	-1.68721	5.62662e-28	0.103743	1.68721	5.62662e-28
ENSMUSG00000054200	Ffar4	0.00311829	-1.68681	1.30729e-07	0.0100561	1.68681	1.30729e-07
ENSMUSG00000000531	Grasp	0.0333657	-1.68669	1.52158e-28	0.107435	1.68669	1.52158e-28
ENSMUSG00000036887	C1qa	2.42897	-1.68653	1.74336e-48	7.81907	1.68653	1.74336e-48
ENSMUSG00000030206	Gsg1	0.00423196	-1.68455	1.19978e-09	0.0136203	1.68455	1.19978e-09
ENSMUSG00000015745	Plekho1	0.162908	-1.68271	7.66222e-43	0.523045	1.68271	7.66222e-43
ENSMUSG00000095742	CAAA01147332.1	0.00249463	-1.68174	4.90656e-08	0.00801942	1.68174	4.90656e-08
ENSMUSG00000027163	Commd9	0.0207589	-1.68077	1.23313e-24	0.0665739	1.68077	1.23313e-24
ENSMUSG00000097075	Cdiptos	0.00178188	-1.68064	2.77191e-06	0.00572816	1.68064	2.77191e-06
ENSMUSG00000020092	Pald1	0.0145223	-1.67718	1.09941e-21	0.0464617	1.67718	1.09941e-21
ENSMUSG00000032353	Tmed3	0.110076	-1.67519	2.48193e-41	0.351582	1.67519	2.48193e-41
ENSMUSG00000079165	Sap25	0.000712751	-1.67509	0.00429042	0.00229126	1.67509	0.00429042
ENSMUSG00000044339	Alkbh2	0.0138541	-1.67217	1.58717e-19	0.0441705	1.67217	1.58717e-19
ENSMUSG00000013928	Thap8	0.00111367	-1.67217	0.00408325	0.00356419	1.67217	0.00408325
ENSMUSG00000079017	Ifi27l2a	1.55874	-1.66941	1.41529e-47	4.95855	1.66941	1.41529e-47
ENSMUSG00000024799	Tm7sf2	0.00432106	-1.6681	7.36947e-08	0.0137476	1.6681	7.36947e-08
ENSMUSG00000045268	Zfp691	0.0164824	-1.66585	6.96946e-22	0.0523172	1.66585	6.96946e-22
ENSMUSG00000064179	Tnnt1	0.00365285	-1.66315	1.44953e-07	0.0115836	1.66315	1.44953e-07
ENSMUSG00000032786	Alas1	0.0653059	-1.65953	1.7435e-37	0.206341	1.65953	1.7435e-37
ENSMUSG00000005054	Cstb	0.53345	-1.65786	6.88669e-46	1.68344	1.65786	6.88669e-46
ENSMUSG00000051502	Ufsp1	0.00209371	-1.65759	0.000104876	0.00661921	1.65759	0.000104876
ENSMUSG00000044927	H1fx	0.00124732	-1.65665	0.000121967	0.00394607	1.65665	0.000121967
ENSMUSG00000047875	Gpr157	0.00601384	-1.65598	1.03076e-11	0.0189666	1.65598	1.03076e-11
ENSMUSG00000034484	Snx2	0.165715	-1.65456	9.2784e-43	0.521772	1.65456	9.2784e-43
ENSMUSG00000027488	Snta1	0.00347466	-1.65379	4.2049e-07	0.0109471	1.65379	4.2049e-07
ENSMUSG00000085261	Gm13814	0.000400923	-1.65213	0.0381779	0.00127292	1.65213	0.0381779
ENSMUSG00000053916	Nanp	0.000400923	-1.65213	0.0381779	0.00127292	1.65213	0.0381779
ENSMUSG00000115783	Bc1	0.000400923	-1.65213	0.0381779	0.00127292	1.65213	0.0381779
ENSMUSG00000113216	Gm40841	0.000400923	-1.65213	0.0381779	0.00127292	1.65213	0.0381779
ENSMUSG00000025492	Ifitm3	1.99018	-1.64885	1.32061e-46	6.2414	1.64885	1.32061e-46
ENSMUSG00000022586	Ly6i	0.0821446	-1.6475	2.61173e-35	0.257385	1.6475	2.61173e-35
ENSMUSG00000000686	Abhd15	0.00320738	-1.64673	1.28645e-07	0.0100561	1.64673	1.28645e-07
ENSMUSG00000027797	Dclk1	0.00743934	-1.64587	6.43288e-11	0.0232945	1.64587	6.43288e-11
ENSMUSG00000043557	Mdga1	0.00138096	-1.64391	0.001353	0.00432794	1.64391	0.001353
ENSMUSG00000087366	Junos	0.00329648	-1.64336	2.33305e-07	0.0103107	1.64336	2.33305e-07
ENSMUSG00000060063	Alox5ap	0.347244	-1.64088	4.3587e-44	1.083	1.64088	4.3587e-44
ENSMUSG00000085767	Gm13563	0.00044547	-1.64016	0.027829	0.00140022	1.64016	0.027829
ENSMUSG00000086527	Gm15856	0.00044547	-1.64016	0.027829	0.00140022	1.64016	0.027829
ENSMUSG00000079419	Ms4a6c	0.764292	-1.63763	4.62635e-45	2.37833	1.63763	4.62635e-45
ENSMUSG00000021242	Npc2	1.35071	-1.63533	6.031e-46	4.19645	1.63533	6.031e-46
ENSMUSG00000086773	Gm16192	0.00200461	-1.63492	1.97535e-06	0.00623733	1.63492	1.97535e-06
ENSMUSG00000029392	Rilpl1	0.00570201	-1.63268	6.08556e-12	0.0176936	1.63268	6.08556e-12
ENSMUSG00000032359	Ctsh	0.57871	-1.6326	1.59805e-44	1.79457	1.6326	1.59805e-44
ENSMUSG00000030272	Camk1	0.0714533	-1.63031	5.78468e-36	0.221234	1.63031	5.78468e-36
ENSMUSG00000103034	Gm8797	0.00530109	-1.63011	4.46858e-12	0.0164207	1.63011	4.46858e-12
ENSMUSG00000071537	Klrg2	0.00102458	-1.63011	0.00433414	0.00318231	1.63011	0.00433414
ENSMUSG00000044005	Gls2	0.000490017	-1.63011	0.020631	0.00152751	1.63011	0.020631
ENSMUSG00000038034	Igsf8	0.0515854	-1.62829	1.63658e-31	0.159497	1.62829	1.63658e-31
ENSMUSG00000020388	Pdlim4	0.0265054	-1.62638	5.03337e-25	0.081849	1.62638	5.03337e-25
ENSMUSG00000097062	Gm17586	0.00387559	-1.62505	4.54089e-08	0.0119655	1.62505	4.54089e-08
ENSMUSG00000026628	Atf3	0.389073	-1.62293	9.2784e-43	1.19846	1.62293	9.2784e-43
ENSMUSG00000018500	Adora2b	0.00859756	-1.62207	4.8021e-16	0.0264768	1.62207	4.8021e-16
ENSMUSG00000103174	Gm37168	0.00111367	-1.62154	0.000484232	0.0034369	1.62154	0.000484232
ENSMUSG00000054612	Mgmt	0.0125177	-1.61825	3.65049e-20	0.0384423	1.61825	3.65049e-20
ENSMUSG00000068874	Selenbp1	0.00672659	-1.61543	1.30201e-11	0.0206214	1.61543	1.30201e-11
ENSMUSG00000022501	Prm1	0.00249463	-1.61248	2.12697e-07	0.00763755	1.61248	2.12697e-07
ENSMUSG00000046908	Ltb4r1	0.0537236	-1.61057	1.54995e-32	0.16408	1.61057	1.54995e-32
ENSMUSG00000110462	Gm35572	0.000623658	-1.60774	0.0136456	0.00190939	1.60774	0.0136456
ENSMUSG00000026042	Col5a2	0.000623658	-1.60774	0.0379222	0.00190939	1.60774	0.0379222
ENSMUSG00000053291	Rab4b	0.008063	-1.60675	2.41016e-16	0.0245674	1.60675	2.41016e-16
ENSMUSG00000006445	Epha2	0.0115822	-1.60566	5.02567e-20	0.03526	1.60566	5.02567e-20
ENSMUSG00000021338	Carmil1	0.0125622	-1.60359	1.98274e-15	0.0381877	1.60359	1.98274e-15
ENSMUSG00000086287	Gm15972	0.000668204	-1.60209	0.0120993	0.00203668	1.60209	0.0120993
ENSMUSG00000024732	Ccdc86	0.0826792	-1.59765	1.83156e-34	0.250257	1.59765	1.83156e-34
ENSMUSG00000047963	Stbd1	0.00155914	-1.59263	0.00805715	0.00470982	1.59263	0.00805715
ENSMUSG00000110626	Gm45805	0.000757298	-1.59263	0.00832676	0.00229126	1.59263	0.00832676
ENSMUSG00000020892	Aloxe3	0.000757298	-1.59263	0.0126609	0.00229126	1.59263	0.0126609
ENSMUSG00000071715	Ncf4	0.195873	-1.59035	2.25308e-40	0.589873	1.59035	2.25308e-40
ENSMUSG00000097507	Gm26538	0.000801845	-1.58863	0.00390705	0.00241856	1.58863	0.00390705
ENSMUSG00000033917	Gde1	0.0459279	-1.58555	1.98983e-29	0.137858	1.58555	1.98983e-29
ENSMUSG00000028378	Ptgr1	0.00913213	-1.58302	1.95754e-15	0.0273679	1.58302	1.95754e-15
ENSMUSG00000095609	Gm21188	0.0889157	-1.58237	5.2445e-35	0.266296	1.58237	5.2445e-35
ENSMUSG00000108456	4732496C06Rik	0.000890939	-1.58174	0.0022487	0.00267314	1.58174	0.0022487
ENSMUSG00000112824	Gm47917	0.000890939	-1.58174	0.0022487	0.00267314	1.58174	0.0022487
ENSMUSG00000102037	Bcl2a1a	0.253606	-1.58122	8.56012e-40	0.758917	1.58122	8.56012e-40
ENSMUSG00000067786	Nnat	0.000935486	-1.57876	0.00172924	0.00280043	1.57876	0.00172924
ENSMUSG00000039062	Anpep	0.0438342	-1.57768	1.17806e-26	0.130857	1.57768	1.17806e-26
ENSMUSG00000115918	AC146911.1	0.00877575	-1.57177	2.98779e-16	0.0260949	1.57177	2.98779e-16
ENSMUSG00000045065	9930022D16Rik	0.010914	-1.56647	1.67851e-15	0.0323323	1.56647	1.67851e-15
ENSMUSG00000023456	Tpi1	0.300826	-1.56624	1.07158e-39	0.89092	1.56624	1.07158e-39
ENSMUSG00000040249	Lrp1	0.186474	-1.56574	2.53798e-37	0.552067	1.56574	2.53798e-37
ENSMUSG00000031591	Asah1	0.231421	-1.56456	1.31954e-38	0.684579	1.56456	1.31954e-38
ENSMUSG00000063445	Nmral1	0.0150569	-1.5607	1.92987e-16	0.0444251	1.5607	1.92987e-16
ENSMUSG00000111116	Gm48065	0.00583565	-1.5577	1.11273e-08	0.0171845	1.5577	1.11273e-08
ENSMUSG00000099470	Gm29340	0.00307374	-1.55527	1.64162e-07	0.00903776	1.55527	1.64162e-07
ENSMUSG00000019122	Ccl9	0.106868	-1.5526	9.21295e-32	0.313521	1.5526	9.21295e-32
ENSMUSG00000022769	Sdf2l1	0.12736	-1.55197	8.4338e-35	0.373476	1.55197	8.4338e-35
ENSMUSG00000024953	Prdx5	1.10147	-1.54688	1.13872e-40	3.21859	1.54688	1.13872e-40
ENSMUSG00000033355	Rtp4	0.188166	-1.54604	7.06017e-38	0.549521	1.54604	7.06017e-38
ENSMUSG00000034278	Dnajc17	0.0143887	-1.54547	1.32599e-17	0.0420065	1.54547	1.32599e-17
ENSMUSG00000098609	Anxa11os	0.00213825	-1.54377	0.00118193	0.00623733	1.54377	0.00118193
ENSMUSG00000073491	Ifi213	0.0932368	-1.54057	1.16244e-33	0.27126	1.54057	1.16244e-33
ENSMUSG00000017390	Aldoc	0.0178188	-1.53605	1.12443e-18	0.0516807	1.53605	1.12443e-18
ENSMUSG00000028672	Hmgcl	0.0527882	-1.52795	3.85551e-29	0.152242	1.52795	3.85551e-29
ENSMUSG00000040907	Atp1a3	0.0267727	-1.52656	8.83136e-24	0.0771392	1.52656	8.83136e-24
ENSMUSG00000001270	Ckb	0.187765	-1.52554	1.86327e-35	0.540611	1.52554	1.86327e-35
ENSMUSG00000017830	Dhx58	0.0637022	-1.52066	1.22914e-29	0.182792	1.52066	1.22914e-29
ENSMUSG00000037649	H2-DMa	0.579467	-1.51939	2.33247e-38	1.66129	1.51939	2.33247e-38
ENSMUSG00000038400	Pmepa1	0.2704	-1.51937	4.52306e-37	0.775211	1.51937	4.52306e-37
ENSMUSG00000040528	Milr1	0.0833028	-1.51694	1.15907e-31	0.238419	1.51694	1.15907e-31
ENSMUSG00000020085	Aifm2	0.0114931	-1.51463	3.276e-15	0.0328414	1.51463	3.276e-15
ENSMUSG00000034842	Art3	0.00240554	-1.51463	9.64118e-06	0.00687379	1.51463	9.64118e-06
ENSMUSG00000054434	Tmem120b	0.00271736	-1.51463	0.000535436	0.00776484	1.51463	0.000535436
ENSMUSG00000097099	Gm9917	0.00173733	-1.51463	0.000547757	0.0049644	1.51463	0.000547757
ENSMUSG00000046826	Fam187b	0.00102458	-1.51463	0.00235669	0.00292773	1.51463	0.00235669
ENSMUSG00000051817	Sox12	0.000935486	-1.51463	0.0042868	0.00267314	1.51463	0.0042868
ENSMUSG00000079808	AC168977.1	0.000846392	-1.51463	0.00515815	0.00241856	1.51463	0.00515815
ENSMUSG00000105006	Gm9484	0.000890939	-1.51463	0.00585275	0.00254585	1.51463	0.00585275
ENSMUSG00000060961	Slc4a4	0.000757298	-1.51463	0.0115187	0.00216397	1.51463	0.0115187
ENSMUSG00000097147	Gm26780	0.000712751	-1.51463	0.0120239	0.00203668	1.51463	0.0120239
ENSMUSG00000024665	Fads2	0.000712751	-1.51463	0.0281362	0.00203668	1.51463	0.0281362
ENSMUSG00000097605	9430098F02Rik	0.000801845	-1.51463	0.0284338	0.00229126	1.51463	0.0284338
ENSMUSG00000097614	Gm26508	0.000579111	-1.51463	0.0307943	0.0016548	1.51463	0.0307943
ENSMUSG00000024621	Csf1r	0.322743	-1.51064	5.79557e-37	0.919688	1.51064	5.79557e-37
ENSMUSG00000026688	Mgst3	0.015636	-1.51052	3.88548e-17	0.0445524	1.51052	3.88548e-17
ENSMUSG00000033446	Lpar6	0.0507835	-1.50956	1.51927e-27	0.144604	1.50956	1.51927e-27
ENSMUSG00000099398	Ms4a14	0.00917667	-1.50764	2.08721e-09	0.0260949	1.50764	2.08721e-09
ENSMUSG00000053007	Creb5	0.133195	-1.50689	5.34575e-33	0.378568	1.50689	5.34575e-33
ENSMUSG00000073490	Ifi207	0.207455	-1.50624	3.72636e-35	0.589364	1.50624	3.72636e-35
ENSMUSG00000054364	Rhob	0.176629	-1.50514	5.84961e-35	0.501405	1.50514	5.84961e-35
ENSMUSG00000024663	Rab3il1	0.057421	-1.50453	9.07081e-28	0.162934	1.50453	9.07081e-28
ENSMUSG00000095687	Rnaset2a	0.133507	-1.50449	3.1861e-33	0.378822	1.50449	3.1861e-33
ENSMUSG00000045932	Ifit2	0.150435	-1.50434	1.81201e-32	0.426812	1.50434	1.81201e-32
ENSMUSG00000019505	Ubb	1.52386	-1.50264	5.85266e-39	4.3184	1.50264	5.85266e-39
ENSMUSG00000027078	Ube2l6	0.0840156	-1.49461	5.58286e-31	0.236764	1.49461	5.58286e-31
ENSMUSG00000036437	Npy1r	0.00311829	-1.49416	3.33149e-07	0.00878318	1.49416	3.33149e-07
ENSMUSG00000070942	Il1rl2	0.00610293	-1.49357	1.46719e-10	0.0171845	1.49357	1.46719e-10
ENSMUSG00000029648	Flt1	0.0269509	-1.49304	6.15266e-20	0.0758663	1.49304	6.15266e-20
ENSMUSG00000097060	Gm26759	0.0058802	-1.49277	2.92327e-11	0.016548	1.49277	2.92327e-11
ENSMUSG00000001473	Tubb6	0.0810755	-1.49227	3.56064e-29	0.228108	1.49227	3.56064e-29
ENSMUSG00000059326	Csf2ra	0.218592	-1.49062	5.38142e-35	0.614313	1.49062	5.38142e-35
ENSMUSG00000004952	Rasa4	0.0687805	-1.49014	1.05513e-28	0.19323	1.49014	1.05513e-28
ENSMUSG00000028494	Plin2	0.137294	-1.48913	4.47121e-33	0.385441	1.48913	4.47121e-33
ENSMUSG00000023951	Vegfa	0.150079	-1.48653	9.46589e-33	0.420574	1.48653	9.46589e-33
ENSMUSG00000038507	Parp12	0.0571538	-1.48511	8.53726e-29	0.160007	1.48511	8.53726e-29
ENSMUSG00000013707	Tnfaip8l2	0.0874457	-1.48419	7.69966e-31	0.244656	1.48419	7.69966e-31
ENSMUSG00000043953	Ccrl2	0.354505	-1.47828	4.18432e-35	0.987789	1.47828	4.18432e-35
ENSMUSG00000025283	Sat1	0.943371	-1.47688	6.32779e-37	2.62604	1.47688	6.32779e-37
ENSMUSG00000097672	Gm26609	0.00311829	-1.47341	4.90266e-07	0.00865589	1.47341	4.90266e-07
ENSMUSG00000057666	Gapdh	1.69964	-1.46884	4.64995e-37	4.70498	1.46884	4.64995e-37
ENSMUSG00000037548	H2-DMb2	0.0509172	-1.4672	5.56333e-24	0.140785	1.4672	5.56333e-24
ENSMUSG00000071573	Rnls	0.00129186	-1.46572	0.00106092	0.00356419	1.46572	0.00106092
ENSMUSG00000042729	Wdr74	0.0171951	-1.46147	1.01687e-19	0.0473528	1.46147	1.01687e-19
ENSMUSG00000038564	Ift172	0.0212044	-1.45913	5.66693e-18	0.0582999	1.45913	5.66693e-18
ENSMUSG00000022751	Nit2	0.0164378	-1.45898	2.06762e-17	0.0451888	1.45898	2.06762e-17
ENSMUSG00000025875	Tspan17	0.0103794	-1.45804	4.93803e-12	0.0285135	1.45804	4.93803e-12
ENSMUSG00000086784	Isoc2a	0.00801845	-1.45773	4.59042e-13	0.0220216	1.45773	4.59042e-13
ENSMUSG00000036748	Cuedc2	0.0850402	-1.45762	5.7692e-30	0.233582	1.45762	5.7692e-30
ENSMUSG00000037594	BC022687	0.00222735	-1.45691	2.69669e-05	0.00611004	1.45691	2.69669e-05
ENSMUSG00000031444	F10	0.0473534	-1.45653	7.06179e-24	0.129966	1.45653	7.06179e-24
ENSMUSG00000109854	Gm45345	0.00106913	-1.45573	0.00297747	0.00292773	1.45573	0.00297747
ENSMUSG00000023913	Pla2g7	0.237658	-1.45558	2.26606e-33	0.651865	1.45558	2.26606e-33
ENSMUSG00000021423	Ly86	0.624548	-1.454	4.95733e-35	1.71119	1.454	4.95733e-35
ENSMUSG00000022965	Ifngr2	0.129899	-1.45299	1.17296e-31	0.355655	1.45299	1.17296e-31
ENSMUSG00000070371	Prss36	0.000980033	-1.4505	0.0093606	0.00267314	1.4505	0.0093606
ENSMUSG00000004070	Hmox2	0.107982	-1.44703	1.91961e-30	0.294427	1.44703	1.91961e-30
ENSMUSG00000019487	Trip10	0.0106467	-1.44694	4.70437e-12	0.0290227	1.44694	4.70437e-12
ENSMUSG00000020865	Abcc3	0.0216498	-1.44483	7.84941e-21	0.0589364	1.44483	7.84941e-21
ENSMUSG00000030588	Yif1b	0.0470416	-1.44472	1.72699e-24	0.128056	1.44472	1.72699e-24
ENSMUSG00000106108	Gm43221	0.000890939	-1.44424	0.00926594	0.00241856	1.44424	0.00926594
ENSMUSG00000035186	Ubd	0.00365285	-1.44337	0.000163699	0.00992881	1.44337	0.000163699
ENSMUSG00000017652	Cd40	0.0738143	-1.44328	1.05644e-26	0.20074	1.44328	1.05644e-26
ENSMUSG00000078771	Evi2a	0.190527	-1.4413	2.70815e-32	0.517444	1.4413	2.70815e-32
ENSMUSG00000041429	Nthl1	0.00351921	-1.44063	0.000101295	0.00954693	1.44063	0.000101295
ENSMUSG00000055110	A630012P03Rik	0.000846392	-1.44063	0.0125952	0.00229126	1.44063	0.0125952
ENSMUSG00000006411	Nectin4	0.00939941	-1.43776	3.46686e-10	0.0254585	1.43776	3.46686e-10
ENSMUSG00000040220	Gas8	0.00681569	-1.43767	7.14833e-09	0.0184574	1.43767	7.14833e-09
ENSMUSG00000056501	Cebpb	1.08712	-1.43684	5.8746e-35	2.94338	1.43684	5.8746e-35
ENSMUSG00000110498	A630001O12Rik	0.00164824	-1.43663	0.000285945	0.00445524	1.43663	0.000285945
ENSMUSG00000024661	Fth1	8.02331	-1.43615	1.42721e-35	21.7127	1.43615	1.42721e-35
ENSMUSG00000022108	Itm2b	1.99597	-1.43555	1.93553e-35	5.39924	1.43555	1.93553e-35
ENSMUSG00000054203	Ifi205	0.194136	-1.43187	2.10584e-29	0.523808	1.43187	2.10584e-29
ENSMUSG00000036078	Sigmar1	0.0289555	-1.42786	3.14905e-19	0.077903	1.42786	3.14905e-19
ENSMUSG00000027624	Epb41l1	0.00525654	-1.42717	1.8072e-09	0.0141295	1.42717	1.8072e-09
ENSMUSG00000052477	C130026I21Rik	0.011894	-1.42582	1.34026e-12	0.0319504	1.42582	1.34026e-12
ENSMUSG00000035863	Palm	0.0185761	-1.42565	8.83244e-18	0.0498986	1.42565	8.83244e-18
ENSMUSG00000038286	Bphl	0.00877575	-1.42443	2.98601e-10	0.0235491	1.42443	2.98601e-10
ENSMUSG00000029455	Aldh2	0.086822	-1.42379	1.38681e-27	0.232945	1.42379	1.38681e-27
ENSMUSG00000046323	Dppa3	0.00850847	-1.42152	2.72204e-09	0.0227853	1.42152	2.72204e-09
ENSMUSG00000070822	Zscan18	0.000668204	-1.42152	0.0272456	0.00178209	1.42152	0.0272456
ENSMUSG00000074228	Gm10645	0.000668204	-1.42152	0.0402066	0.00178209	1.42152	0.0402066
ENSMUSG00000078566	Bnip3	0.0619203	-1.42145	2.82943e-25	0.165862	1.42145	2.82943e-25
ENSMUSG00000095562	Gm21887	0.00485562	-1.41977	8.17561e-09	0.0129838	1.41977	8.17561e-09
ENSMUSG00000035678	Tnfsf9	0.032742	-1.41523	5.80447e-20	0.0873226	1.41523	5.80447e-20
ENSMUSG00000044350	Lacc1	0.13275	-1.41495	1.65804e-28	0.354	1.41495	1.65804e-28
ENSMUSG00000032698	Lmo2	0.0937714	-1.41318	2.14021e-27	0.249748	1.41318	2.14021e-27
ENSMUSG00000040564	Apoc1	0.00253918	-1.41153	0.000338816	0.0067465	1.41153	0.000338816
ENSMUSG00000023067	Cdkn1a	1.10668	-1.40781	2.23174e-33	2.93664	1.40781	2.23174e-33
ENSMUSG00000039542	Ncam1	0.000579111	-1.40771	0.0497444	0.00152751	1.40771	0.0497444
ENSMUSG00000058672	Tubb2a	0.0697605	-1.40466	7.00742e-24	0.184701	1.40466	7.00742e-24
ENSMUSG00000034855	Cxcl10	1.07278	-1.40443	5.17856e-30	2.84002	1.40443	5.17856e-30
ENSMUSG00000025537	Phkg1	0.00173733	-1.40215	0.000381067	0.00458253	1.40215	0.000381067
ENSMUSG00000034570	Inpp5j	0.0022719	-1.39915	0.0132692	0.00598274	1.39915	0.0132692
ENSMUSG00000109119	Gm44752	0.00507835	-1.39706	8.21098e-09	0.0133657	1.39706	8.21098e-09
ENSMUSG00000074336	Apoc4	0.00164824	-1.39598	0.000873111	0.00432794	1.39598	0.000873111
ENSMUSG00000050708	Ftl1	3.90476	-1.39583	1.49916e-33	10.2758	1.39583	1.49916e-33
ENSMUSG00000040219	Ttc12	0.00106913	-1.39433	0.00714125	0.00280043	1.39433	0.00714125
ENSMUSG00000092564	BC051226	0.0110031	-1.39332	2.9549e-11	0.0288954	1.39332	2.9549e-11
ENSMUSG00000087331	1810021B22Rik	0.00160369	-1.39264	0.0117689	0.00420065	1.39264	0.0117689
ENSMUSG00000044813	Shb	0.00708297	-1.39237	1.83981e-08	0.0185847	1.39237	1.83981e-08
ENSMUSG00000036552	Ermard	0.0222735	-1.38831	3.64449e-18	0.0582999	1.38831	3.64449e-18
ENSMUSG00000050967	Creg2	0.00525654	-1.38799	7.35279e-09	0.0137476	1.38799	7.35279e-09
ENSMUSG00000032491	Nradd	0.00472198	-1.38787	1.04515e-07	0.0123474	1.38787	1.04515e-07
ENSMUSG00000042745	Id1	0.0319402	-1.38434	9.23423e-19	0.0833765	1.38434	9.23423e-19
ENSMUSG00000049988	Lrrc25	0.165537	-1.38348	9.29405e-29	0.431903	1.38348	9.29405e-29
ENSMUSG00000038580	Sct	0.000980033	-1.38338	0.0377666	0.00254585	1.38338	0.0377666
ENSMUSG00000017466	Timp2	0.1205	-1.38239	2.91529e-27	0.314158	1.38239	2.91529e-27
ENSMUSG00000030844	Rgs10	0.23552	-1.38214	3.5584e-30	0.613931	1.38214	3.5584e-30
ENSMUSG00000036896	C1qc	1.727	-1.378	6.47754e-32	4.48897	1.378	6.47754e-32
ENSMUSG00000063458	Lrmda	0.0102458	-1.37712	7.45078e-11	0.0266041	1.37712	7.45078e-11
ENSMUSG00000000154	Slc22a18	0.0014255	-1.37712	0.00280546	0.00369148	1.37712	0.00280546
ENSMUSG00000038775	Vill	0.0258818	-1.37688	2.8345e-17	0.0672104	1.37688	2.8345e-17
ENSMUSG00000039960	Rhou	0.00619203	-1.37403	3.77594e-07	0.0160388	1.37403	3.77594e-07
ENSMUSG00000103219	Gm37787	0.00138096	-1.37261	0.0022782	0.00356419	1.37261	0.0022782
ENSMUSG00000025534	Gusb	0.173911	-1.37102	1.99288e-28	0.449851	1.37102	1.99288e-28
ENSMUSG00000003518	Dusp3	0.0603611	-1.36805	8.10382e-24	0.155806	1.36805	8.10382e-24
ENSMUSG00000094796	BC147527	0.0246345	-1.36667	1.85255e-17	0.0635189	1.36667	1.85255e-17
ENSMUSG00000045322	Tlr9	0.00178188	-1.36653	0.000452702	0.00458253	1.36653	0.000452702
ENSMUSG00000017754	Pltp	0.0527882	-1.36344	6.55929e-18	0.135821	1.36344	6.55929e-18
ENSMUSG00000075702	Selenom	0.0298465	-1.36286	1.53086e-17	0.0767573	1.36286	1.53086e-17
ENSMUSG00000073795	6430531B16Rik	0.00173733	-1.36263	0.00581812	0.00445524	1.36263	0.00581812
ENSMUSG00000031875	Cmtm3	0.0461061	-1.36201	1.63546e-20	0.118509	1.36201	1.63546e-20
ENSMUSG00000046841	Ckap4	0.0220507	-1.36133	4.24566e-16	0.0566451	1.36133	4.24566e-16
ENSMUSG00000030703	Gdpd3	0.0260154	-1.35851	2.52897e-17	0.0667012	1.35851	2.52897e-17
ENSMUSG00000098206	A430106G13Rik	0.00169278	-1.35851	0.00112295	0.00432794	1.35851	0.00112295
ENSMUSG00000027935	Rab13	0.0120722	-1.3579	1.01638e-10	0.0309321	1.3579	1.01638e-10
ENSMUSG00000058443	Rpl10-ps3	0.0784027	-1.3545	2.12946e-24	0.200486	1.3545	2.12946e-24
ENSMUSG00000063383	Zfp947	0.00164824	-1.35416	0.00100588	0.00420065	1.35416	0.00100588
ENSMUSG00000049969	Plekhf2	0.0743934	-1.35213	1.1613e-24	0.18992	1.35213	1.1613e-24
ENSMUSG00000029771	Irf5	0.187053	-1.35151	4.35166e-28	0.477347	1.35151	4.35166e-28
ENSMUSG00000000552	Zfp385a	0.0400032	-1.34991	5.46274e-20	0.101961	1.34991	5.46274e-20
ENSMUSG00000047515	BC049715	0.00721661	-1.34581	1.76848e-07	0.0183301	1.34581	1.76848e-07
ENSMUSG00000030541	Idh2	0.047888	-1.34554	2.60653e-20	0.121692	1.34554	2.60653e-20
ENSMUSG00000030946	Lhpp	0.00236099	-1.3447	0.0020291	0.00598274	1.3447	0.0020291
ENSMUSG00000031382	Asb11	0.000757298	-1.3447	0.0365656	0.00190939	1.3447	0.0365656
ENSMUSG00000079800	AC125149.3	0.0058802	-1.34199	6.41895e-09	0.0148932	1.34199	6.41895e-09
ENSMUSG00000030695	Aldoa	0.654885	-1.34189	3.10142e-30	1.66015	1.34189	3.10142e-30
ENSMUSG00000024659	Anxa1	0.128741	-1.34146	3.73585e-26	0.326251	1.34146	3.73585e-26
ENSMUSG00000073489	Ifi204	0.466318	-1.34117	2.94224e-29	1.18153	1.34117	2.94224e-29
ENSMUSG00000111147	AC160562.1	0.00307374	-1.33954	9.84922e-06	0.00776484	1.33954	9.84922e-06
ENSMUSG00000026546	Cfap45	0.00147005	-1.33406	0.002059	0.00369148	1.33406	0.002059
ENSMUSG00000031383	Dusp9	0.00147005	-1.33406	0.0100064	0.00369148	1.33406	0.0100064
ENSMUSG00000063506	Arhgap22	0.0205362	-1.33176	6.2962e-14	0.0516807	1.33176	6.2962e-14
ENSMUSG00000018167	Stard3	0.0562628	-1.32979	7.09504e-23	0.141422	1.32979	7.09504e-23
ENSMUSG00000073889	Il11ra1	0.0191106	-1.32486	2.82818e-12	0.047862	1.32486	2.82818e-12
ENSMUSG00000026321	Tnfrsf11a	0.0395132	-1.32384	3.5059e-18	0.0989062	1.32384	3.5059e-18
ENSMUSG00000038236	Hoxa7	0.00138096	-1.32198	0.00548168	0.0034369	1.32198	0.00548168
ENSMUSG00000109130	Gm45187	0.00102458	-1.32198	0.0146772	0.00254585	1.32198	0.0146772
ENSMUSG00000020277	Pfkl	0.0666423	-1.31992	1.48593e-22	0.166371	1.31992	1.48593e-22
ENSMUSG00000047959	Kcna3	0.00240554	-1.31823	0.00012657	0.00598274	1.31823	0.00012657
ENSMUSG00000032540	Abhd5	0.023209	-1.31644	9.37593e-16	0.0577908	1.31644	9.37593e-16
ENSMUSG00000026458	Ppfia4	0.117782	-1.31613	2.10466e-24	0.293282	1.31613	2.10466e-24
ENSMUSG00000062691	Cebpzos	0.0647267	-1.31031	1.86223e-22	0.160516	1.31031	1.86223e-22
ENSMUSG00000023982	Guca1a	0.034123	-1.30876	1.05343e-17	0.0845222	1.30876	1.05343e-17
ENSMUSG00000024730	Ms4a8a	0.0119386	-1.30735	7.9024e-13	0.0295318	1.30735	7.9024e-13
ENSMUSG00000086150	Bach2os	0.00792936	-1.30694	3.33593e-08	0.019603	1.30694	3.33593e-08
ENSMUSG00000096941	Gm26720	0.00160369	-1.30517	0.00199841	0.00394607	1.30517	0.00199841
ENSMUSG00000031138	F9	0.000935486	-1.30312	0.0182578	0.00229126	1.30312	0.0182578
ENSMUSG00000071723	Gspt2	0.000935486	-1.30312	0.0182578	0.00229126	1.30312	0.0182578
ENSMUSG00000002014	Ssr4	0.357668	-1.30021	1.5261e-27	0.880864	1.30021	1.5261e-27
ENSMUSG00000003573	Homer3	0.00735025	-1.29946	6.62829e-08	0.0180755	1.29946	6.62829e-08
ENSMUSG00000099608	4933411E06Rik	0.00316283	-1.2989	6.94058e-05	0.00776484	1.2989	6.94058e-05
ENSMUSG00000095930	Nim1k	0.00187097	-1.29782	0.00158175	0.00458253	1.29782	0.00158175
ENSMUSG00000052151	Plpp2	0.0165269	-1.29288	2.53926e-11	0.040479	1.29288	2.53926e-11
ENSMUSG00000029752	Asns	0.00556837	-1.29224	5.53755e-05	0.0136203	1.29224	5.53755e-05
ENSMUSG00000085337	Gm15964	0.00338557	-1.29224	0.000444799	0.00827401	1.29224	0.000444799
ENSMUSG00000104413	Gm37065	0.00120277	-1.29224	0.0109103	0.00292773	1.29224	0.0109103
ENSMUSG00000116927	AC168220.3	0.000890939	-1.29224	0.024005	0.00216397	1.29224	0.024005
ENSMUSG00000062382	Ftl1-ps1	0.0375976	-1.29167	2.26224e-18	0.0920324	1.29167	2.26224e-18
ENSMUSG00000025161	Slc16a3	0.124019	-1.29034	1.72885e-24	0.303338	1.29034	1.72885e-24
ENSMUSG00000084821	Gm15880	0.00521199	-1.2902	5.31646e-07	0.0127292	1.2902	5.31646e-07
ENSMUSG00000051343	Rab11fip5	0.0135423	-1.28987	4.09386e-11	0.033096	1.28987	4.09386e-11
ENSMUSG00000058755	Osm	0.284031	-1.28959	9.84453e-26	0.69438	1.28959	9.84453e-26
ENSMUSG00000020100	Slc29a3	0.120811	-1.28637	1.20335e-23	0.294682	1.28637	1.20335e-23
ENSMUSG00000021286	Zfyve21	0.00784027	-1.28543	6.1065e-07	0.0190939	1.28543	6.1065e-07
ENSMUSG00000086665	Gm13067	0.00147005	-1.28515	0.00458233	0.00356419	1.28515	0.00458233
ENSMUSG00000019088	Dnase1l1	0.0310938	-1.28465	3.42442e-16	0.075739	1.28465	3.42442e-16
ENSMUSG00000037493	Cib2	0.0108249	-1.28433	1.62008e-10	0.0263495	1.28433	1.62008e-10
ENSMUSG00000020829	Slc46a1	0.00204916	-1.28197	0.0045029	0.0049644	1.28197	0.0045029
ENSMUSG00000030117	Gdf3	0.031762	-1.2804	2.18378e-15	0.0771392	1.2804	2.18378e-15
ENSMUSG00000062300	Nectin2	0.00530109	-1.28016	0.000433845	0.0128565	1.28016	0.000433845
ENSMUSG00000053030	Spink2	0.00262827	-1.28016	0.00160628	0.00636462	1.28016	0.00160628
ENSMUSG00000098447	Gm27184	0.000846392	-1.28016	0.0316929	0.00203668	1.28016	0.0316929
ENSMUSG00000017493	Igfbp4	0.0232981	-1.27887	2.93895e-13	0.0565178	1.27887	2.93895e-13
ENSMUSG00000049103	Ccr2	0.59047	-1.27804	5.34101e-27	1.43204	1.27804	5.34101e-27
ENSMUSG00000020102	Slc16a7	0.0073057	-1.27759	9.4835e-09	0.0176936	1.27759	9.4835e-09
ENSMUSG00000027253	Lrp4	0.00583565	-1.27759	3.10664e-07	0.0141295	1.27759	3.10664e-07
ENSMUSG00000096221	1500002C15Rik	0.0014255	-1.27759	0.00418873	0.0034369	1.27759	0.00418873
ENSMUSG00000023349	Clec4n	0.287239	-1.27683	1.04062e-25	0.696035	1.27683	1.04062e-25
ENSMUSG00000021701	Plk2	0.0851293	-1.27465	4.54409e-21	0.205959	1.27465	4.54409e-21
ENSMUSG00000029560	Snx8	0.0231199	-1.27362	3.97496e-14	0.0558814	1.27362	3.97496e-14
ENSMUSG00000003546	Klc4	0.0199125	-1.27333	1.38715e-13	0.0481165	1.27333	1.38715e-13
ENSMUSG00000060703	Cd302	0.0886039	-1.26516	2.97298e-21	0.21296	1.26516	2.97298e-21
ENSMUSG00000034118	Tpst1	0.0331429	-1.26124	6.41065e-17	0.0794305	1.26124	6.41065e-17
ENSMUSG00000028837	Psmb2	0.245053	-1.25944	3.82399e-25	0.586691	1.25944	3.82399e-25
ENSMUSG00000025243	Slc6a20b	0.00160369	-1.25937	0.011504	0.00381877	1.25937	0.011504
ENSMUSG00000000530	Acvrl1	0.073057	-1.25738	1.82051e-19	0.174645	1.25738	1.82051e-19
ENSMUSG00000073739	Gm16287	0.00485562	-1.25683	6.74931e-07	0.0115836	1.25683	6.74931e-07
ENSMUSG00000021411	Pxdc1	0.00890939	-1.25589	4.26344e-10	0.0212578	1.25589	4.26344e-10
ENSMUSG00000097667	Gm26764	0.00347466	-1.25524	2.14451e-05	0.00827401	1.25524	2.14451e-05
ENSMUSG00000039208	Metrnl	0.155603	-1.25522	1.0993e-23	0.371439	1.25522	1.0993e-23
ENSMUSG00000062590	Armc9	0.00743934	-1.25159	7.83956e-08	0.0176936	1.25159	7.83956e-08
ENSMUSG00000025732	Mcrip2	0.00610293	-1.25159	1.67994e-07	0.0145113	1.25159	1.67994e-07
ENSMUSG00000021376	Tpmt	0.00343012	-1.25159	0.000414521	0.00814672	1.25159	0.000414521
ENSMUSG00000060519	Tor3a	0.105264	-1.25013	5.50228e-22	0.250384	1.25013	5.50228e-22
ENSMUSG00000031808	Slc27a1	0.0158587	-1.24917	1.25937e-10	0.0376786	1.24917	1.25937e-10
ENSMUSG00000024533	Spire1	0.00922122	-1.24882	9.32154e-08	0.0218943	1.24882	9.32154e-08
ENSMUSG00000040711	Sh3pxd2b	0.0567528	-1.2482	2.26669e-17	0.134803	1.2482	2.26669e-17
ENSMUSG00000045636	Mtus1	0.0348803	-1.24643	1.70287e-15	0.0827401	1.24643	1.70287e-15
ENSMUSG00000029781	Fkbp9	0.00231644	-1.24614	0.012288	0.00547357	1.24614	0.012288
ENSMUSG00000042659	Arrdc4	0.0497144	-1.24564	3.99931e-20	0.117873	1.24564	3.99931e-20
ENSMUSG00000021418	Rpp40	0.00387559	-1.24502	7.71831e-05	0.00916506	1.24502	7.71831e-05
ENSMUSG00000040809	Chil3	0.212222	-1.244	9.79001e-20	0.502678	1.244	9.79001e-20
ENSMUSG00000034738	Nostrin	0.0168388	-1.24319	1.77047e-11	0.0398425	1.24319	1.77047e-11
ENSMUSG00000028910	Mecr	0.0121168	-1.24205	1.66585e-09	0.0286408	1.24205	1.66585e-09
ENSMUSG00000002326	Gmpr2	0.0330093	-1.24145	6.40222e-16	0.0780303	1.24145	6.40222e-16
ENSMUSG00000110620	Gm45733	0.000980033	-1.23899	0.0297218	0.00229126	1.23899	0.0297218
ENSMUSG00000024905	Tesmin	0.000980033	-1.23899	0.0297218	0.00229126	1.23899	0.0297218
ENSMUSG00000022438	Parvb	0.0306038	-1.23811	2.42838e-15	0.0721748	1.23811	2.42838e-15
ENSMUSG00000086884	Gm16225	0.00222735	-1.23452	0.00125769	0.00521899	1.23452	0.00125769
ENSMUSG00000034799	Unc13a	0.00320738	-1.23169	0.000827799	0.00751025	1.23169	0.000827799
ENSMUSG00000021639	Gtf2h2	0.0317174	-1.23163	1.95066e-16	0.0744661	1.23163	1.95066e-16
ENSMUSG00000032251	Irak1bp1	0.00694933	-1.23123	9.99766e-07	0.0162934	1.23123	9.99766e-07
ENSMUSG00000026831	1700007K13Rik	0.00120277	-1.23084	0.0160903	0.00280043	1.23084	0.0160903
ENSMUSG00000062028	Irgc1	0.00120277	-1.23084	0.0160903	0.00280043	1.23084	0.0160903
ENSMUSG00000097254	C430042M11Rik	0.00169278	-1.22923	0.00472473	0.00394607	1.22923	0.00472473
ENSMUSG00000048200	Cracr2b	0.00614748	-1.22858	1.3495e-05	0.014384	1.22858	1.3495e-05
ENSMUSG00000063524	Eno1	0.538484	-1.22804	4.16549e-25	1.26147	1.22804	4.16549e-25
ENSMUSG00000044156	Hepacam2	0.00338557	-1.22512	0.000135347	0.00789213	1.22512	0.000135347
ENSMUSG00000032826	Ank2	0.0014255	-1.22512	0.0217893	0.0033096	1.22512	0.0217893
ENSMUSG00000039873	Neurl2	0.00605839	-1.22395	2.48473e-06	0.0141295	1.22395	2.48473e-06
ENSMUSG00000055681	Cope	0.182643	-1.22195	4.71124e-23	0.426048	1.22195	4.71124e-23
ENSMUSG00000029330	Cds1	0.00913213	-1.22045	6.50461e-07	0.0212578	1.22045	6.50461e-07
ENSMUSG00000002204	Napsa	0.1593	-1.21888	3.77406e-22	0.370803	1.21888	3.77406e-22
ENSMUSG00000052713	Zfp608	0.025169	-1.21859	1.17713e-13	0.0585545	1.21859	1.17713e-13
ENSMUSG00000026193	Fn1	0.580135	-1.21779	7.07186e-23	1.34943	1.21779	7.07186e-23
ENSMUSG00000021645	Smn1	0.0658404	-1.21424	3.4705e-19	0.152751	1.21424	3.4705e-19
ENSMUSG00000035692	Isg15	1.00395	-1.20708	6.65111e-24	2.318	1.20708	6.65111e-24
ENSMUSG00000020635	Fkbp1b	0.0122504	-1.207	2.8025e-09	0.0282589	1.207	2.8025e-09
ENSMUSG00000038738	Shank1	0.00111367	-1.20651	0.0283969	0.00254585	1.20651	0.0283969
ENSMUSG00000097350	4732491K20Rik	0.00111367	-1.20651	0.0298375	0.00254585	1.20651	0.0298375
ENSMUSG00000040483	Xaf1	0.173911	-1.20649	2.33255e-22	0.401353	1.20649	2.33255e-22
ENSMUSG00000028645	Slc2a1	0.0976024	-1.20613	5.26241e-21	0.22518	1.20613	5.26241e-21
ENSMUSG00000041736	Tspo	0.850268	-1.20592	2.00941e-24	1.96158	1.20592	2.00941e-24
ENSMUSG00000031504	Rab20	0.0780017	-1.20541	7.9542e-20	0.179864	1.20541	7.9542e-20
ENSMUSG00000044162	Tnip3	0.127003	-1.20429	2.65019e-19	0.292645	1.20429	2.65019e-19
ENSMUSG00000026807	Ak8	0.00133641	-1.20429	0.010885	0.00305502	1.20429	0.010885
ENSMUSG00000036743	Psma8	0.00178188	-1.20147	0.0033417	0.00407336	1.20147	0.0033417
ENSMUSG00000028932	Psmc2	0.0961769	-1.20103	2.04243e-20	0.221107	1.20103	2.04243e-20
ENSMUSG00000040613	Apobec1	0.147985	-1.20006	4.39613e-21	0.339998	1.20006	4.39613e-21
ENSMUSG00000019990	Pde7b	0.0135868	-1.19975	2.99761e-10	0.0311866	1.19975	2.99761e-10
ENSMUSG00000030214	Plbd1	0.374328	-1.19951	4.34193e-23	0.859733	1.19951	4.34193e-23
ENSMUSG00000034708	Grn	0.799573	-1.19882	6.58363e-24	1.83556	1.19882	6.58363e-24
ENSMUSG00000027848	Olfml3	0.0594702	-1.19701	6.79612e-16	0.13633	1.19701	6.79612e-16
ENSMUSG00000020432	Tcn2	0.0705624	-1.19611	1.89498e-19	0.161661	1.19611	1.89498e-19
ENSMUSG00000033488	Cryzl2	0.0102458	-1.19426	1.67777e-08	0.0234218	1.19426	1.67777e-08
ENSMUSG00000021939	Ctsb	1.4325	-1.19352	5.39332e-24	3.27651	1.19352	5.39332e-24
ENSMUSG00000051355	Commd1	0.0770217	-1.1927	8.15652e-19	0.176045	1.1927	8.15652e-19
ENSMUSG00000014158	Trpv4	0.00173733	-1.1927	0.00481348	0.00394607	1.1927	0.00481348
ENSMUSG00000090799	Klhl33	0.00196007	-1.1927	0.0195721	0.00445524	1.1927	0.0195721
ENSMUSG00000000204	Slfn4	0.0732352	-1.18611	3.4276e-17	0.166626	1.18611	3.4276e-17
ENSMUSG00000020935	Dcakd	0.021338	-1.18517	1.65089e-11	0.0484984	1.18517	1.65089e-11
ENSMUSG00000063275	Hacd1	0.00387559	-1.18448	0.000906928	0.00878318	1.18448	0.000906928
ENSMUSG00000038451	Spsb2	0.0223626	-1.18407	1.03384e-11	0.0507897	1.18407	1.03384e-11
ENSMUSG00000052456	Asna1	0.0484671	-1.18406	9.64197e-17	0.110108	1.18406	9.64197e-17
ENSMUSG00000078765	U2af1l4	0.00516745	-1.18342	2.65093e-06	0.0117109	1.18342	2.65093e-06
ENSMUSG00000036067	Slc2a6	0.0185315	-1.18141	1.14904e-11	0.0420065	1.18141	1.14904e-11
ENSMUSG00000040751	Lat2	0.179079	-1.18063	2.20901e-21	0.405936	1.18063	2.20901e-21
ENSMUSG00000035273	Hpse	0.0305592	-1.18057	9.15103e-14	0.0692471	1.18057	9.15103e-14
ENSMUSG00000030530	Furin	0.295881	-1.18032	1.09102e-20	0.670577	1.18032	1.09102e-20
ENSMUSG00000038552	Fndc4	0.00124732	-1.18021	0.0182913	0.00280043	1.18021	0.0182913
ENSMUSG00000034361	Cpne2	0.0479325	-1.17992	3.05111e-16	0.10858	1.17992	3.05111e-16
ENSMUSG00000039043	Arpin	0.00231644	-1.17903	0.00134638	0.00521899	1.17903	0.00134638
ENSMUSG00000042684	Npl	0.00231644	-1.17903	0.00208705	0.00521899	1.17903	0.00208705
ENSMUSG00000023191	P3h3	0.00231644	-1.17903	0.00243993	0.00521899	1.17903	0.00243993
ENSMUSG00000035298	Klhl35	0.00102458	-1.17759	0.0343361	0.00229126	1.17759	0.0343361
ENSMUSG00000024371	C2	0.00102458	-1.17759	0.0343361	0.00229126	1.17759	0.0343361
ENSMUSG00000041939	Mvk	0.0163933	-1.17698	4.22034e-10	0.0370421	1.17698	4.22034e-10
ENSMUSG00000003531	Dgcr6	0.0210262	-1.17583	1.01349e-11	0.0474801	1.17583	1.01349e-11
ENSMUSG00000021846	Peli2	0.00761753	-1.17583	5.86858e-08	0.0171845	1.17583	5.86858e-08
ENSMUSG00000032715	Trib3	0.00187097	-1.17583	0.017429	0.00420065	1.17583	0.017429
ENSMUSG00000024885	Aldh3b1	0.0474425	-1.17431	2.15468e-16	0.107053	1.17431	2.15468e-16
ENSMUSG00000029720	Gm20605	0.00249463	-1.17359	0.00445054	0.00560087	1.17359	0.00445054
ENSMUSG00000024158	Hagh	0.0321184	-1.17106	7.23375e-14	0.0723021	1.17106	7.23375e-14
ENSMUSG00000026170	Cyp27a1	0.0152796	-1.17051	3.48377e-10	0.034369	1.17051	3.48377e-10
ENSMUSG00000019558	Slc6a8	0.00498926	-1.17018	4.51764e-06	0.0112017	1.17018	4.51764e-06
ENSMUSG00000020376	Rnf130	0.201798	-1.1687	2.20267e-21	0.45367	1.1687	2.20267e-21
ENSMUSG00000052435	Cebpe	0.00329648	-1.16845	0.000531812	0.00738296	1.16845	0.000531812
ENSMUSG00000020936	Nmt1	0.224116	-1.16827	3.95155e-21	0.503696	1.16827	3.95155e-21
ENSMUSG00000005803	Sqor	0.0302028	-1.16806	5.26324e-15	0.0678469	1.16806	5.26324e-15
ENSMUSG00000107355	AI839979	0.0101567	-1.16728	4.33368e-08	0.0227853	1.16728	4.33368e-08
ENSMUSG00000028527	Ak4	0.00120277	-1.1667	0.0239215	0.00267314	1.1667	0.0239215
ENSMUSG00000055541	Lair1	0.309245	-1.16188	1.26738e-21	0.691962	1.16188	1.26738e-21
ENSMUSG00000025538	Sumf2	0.00939941	-1.16175	2.7523e-06	0.0210033	1.16175	2.7523e-06
ENSMUSG00000026796	Fam129b	0.0374195	-1.16061	3.69461e-14	0.0836311	1.16061	3.69461e-14
ENSMUSG00000040524	Zfp609	0.0164824	-1.15926	1.66027e-09	0.0367875	1.15926	1.66027e-09
ENSMUSG00000049288	Lix1l	0.0066375	-1.15617	4.56194e-07	0.0147659	1.15617	4.56194e-07
ENSMUSG00000032306	Mpi	0.00966669	-1.15583	8.3397e-09	0.0215124	1.15583	8.3397e-09
ENSMUSG00000000326	Comt	0.0951078	-1.15437	1.88238e-18	0.211687	1.15437	1.88238e-18
ENSMUSG00000035183	Slc24a5	0.014255	-1.15398	6.8843e-11	0.0316958	1.15398	6.8843e-11
ENSMUSG00000003032	Klf4	0.347155	-1.15396	6.24204e-21	0.772538	1.15396	6.24204e-21
ENSMUSG00000015396	Cd83	0.203936	-1.1539	5.80946e-20	0.453798	1.1539	5.80946e-20
ENSMUSG00000034947	Tmem106a	0.102324	-1.1534	4.36817e-18	0.227599	1.1534	4.36817e-18
ENSMUSG00000078776	9530053A07Rik	0.00115822	-1.15206	0.0313144	0.00254585	1.15206	0.0313144
ENSMUSG00000024875	Yif1a	0.0466852	-1.15049	2.24004e-15	0.103616	1.15049	2.24004e-15
ENSMUSG00000026986	Hnmt	0.00454379	-1.15006	2.38042e-05	0.0100561	1.15006	2.38042e-05
ENSMUSG00000024232	Bambi	0.0266391	-1.1493	3.31816e-12	0.0590637	1.1493	3.31816e-12
ENSMUSG00000037966	Ninj1	0.136447	-1.14896	6.01781e-20	0.302574	1.14896	6.01781e-20
ENSMUSG00000028644	Ermap	0.00213825	-1.14785	0.00436468	0.00470982	1.14785	0.00436468
ENSMUSG00000025464	Paox	0.0285992	-1.14596	5.75578e-13	0.0632643	1.14596	5.75578e-13
ENSMUSG00000028189	Ctbs	0.0310492	-1.14436	3.60487e-14	0.0686106	1.14436	3.60487e-14
ENSMUSG00000032382	Snx1	0.0942168	-1.14434	2.34092e-18	0.20825	1.14434	2.34092e-18
ENSMUSG00000033880	Lgals3bp	0.312764	-1.1437	5.34152e-21	0.691071	1.1437	5.34152e-21
ENSMUSG00000032294	Pkm	0.849867	-1.14267	5.70193e-22	1.87655	1.14267	5.70193e-22
ENSMUSG00000039911	Spsb1	0.016616	-1.14266	8.03007e-10	0.0366602	1.14266	8.03007e-10
ENSMUSG00000024535	Snx24	0.0249018	-1.14023	9.92992e-13	0.054863	1.14023	9.92992e-13
ENSMUSG00000099708	Gm29361	0.0015146	-1.14023	0.0440573	0.0033096	1.14023	0.0440573
ENSMUSG00000028923	Necap2	0.115555	-1.13889	1.2494e-18	0.254458	1.13889	1.2494e-18
ENSMUSG00000028641	P3h1	0.00343012	-1.13612	0.000555089	0.00751025	1.13612	0.000555089
ENSMUSG00000025289	Prdx4	0.0468189	-1.13392	1.18043e-14	0.102725	1.13392	1.18043e-14
ENSMUSG00000008167	Fbxw9	0.0124286	-1.13354	5.05859e-09	0.0272406	1.13354	5.05859e-09
ENSMUSG00000046688	Tifa	0.0618312	-1.13144	3.8714e-16	0.135439	1.13144	3.8714e-16
ENSMUSG00000029163	Emilin1	0.0207589	-1.13117	1.92341e-10	0.0454434	1.13117	1.92341e-10
ENSMUSG00000097051	Gm26836	0.00204916	-1.12996	0.00424178	0.00445524	1.12996	0.00424178
ENSMUSG00000085890	Tnfsf13os	0.00507835	-1.12857	0.00131228	0.0110744	1.12857	0.00131228
ENSMUSG00000022947	Cbr3	0.00904303	-1.12761	2.27499e-07	0.0197303	1.12761	2.27499e-07
ENSMUSG00000006931	P3h4	0.00147005	-1.12761	0.0148917	0.00318231	1.12761	0.0148917
ENSMUSG00000039431	Mtmr7	0.00147005	-1.12761	0.0215979	0.00318231	1.12761	0.0215979
ENSMUSG00000029468	P2rx7	0.030782	-1.12439	2.10515e-11	0.0670831	1.12439	2.10515e-11
ENSMUSG00000039217	Il18	0.0348803	-1.12151	2.36802e-13	0.0758663	1.12151	2.36802e-13
ENSMUSG00000074361	C5ar2	0.014255	-1.11894	2.88616e-10	0.0309321	1.11894	2.88616e-10
ENSMUSG00000097258	Gm26767	0.0021828	-1.1187	0.00485341	0.00470982	1.1187	0.00485341
ENSMUSG00000041895	Wipi1	0.0101567	-1.11837	2.38121e-07	0.0220216	1.11837	2.38121e-07
ENSMUSG00000000958	Slc7a7	0.0329648	-1.11829	1.61793e-13	0.0715383	1.11829	1.61793e-13
ENSMUSG00000073435	Nme3	0.00236099	-1.11729	0.00560869	0.0050917	1.11729	0.00560869
ENSMUSG00000060538	Tmem219	0.121702	-1.11656	6.07684e-18	0.263877	1.11656	6.07684e-18
ENSMUSG00000038135	Crygn	0.00124732	-1.11608	0.0383189	0.00267314	1.11608	0.0383189
ENSMUSG00000097787	2700046G09Rik	0.0014255	-1.11409	0.035994	0.00305502	1.11409	0.035994
ENSMUSG00000026939	Tmem141	0.0250799	-1.11317	1.81977e-11	0.0542266	1.11317	1.81977e-11
ENSMUSG00000032180	Tmed1	0.0134977	-1.11219	7.37086e-07	0.02915	1.11219	7.37086e-07
ENSMUSG00000024121	Atp6v0c	0.0105576	-1.11166	1.25254e-08	0.0227853	1.11166	1.25254e-08
ENSMUSG00000115249	Gm49085	0.0036083	-1.11127	0.000318998	0.00776484	1.11127	0.000318998
ENSMUSG00000005580	Adcy9	0.00178188	-1.11127	0.00963939	0.00381877	1.11127	0.00963939
ENSMUSG00000064254	Ethe1	0.0486453	-1.11055	5.10014e-14	0.105016	1.11055	5.10014e-14
ENSMUSG00000086695	Gm15247	0.00196007	-1.11024	0.00700179	0.00420065	1.11024	0.00700179
ENSMUSG00000028691	Prdx1	0.882921	-1.10967	1.95988e-20	1.90544	1.10967	1.95988e-20
ENSMUSG00000008348	Ubc	1.17208	-1.10819	5.97149e-21	2.52688	1.10819	5.97149e-21
ENSMUSG00000064373	Selenop	0.200506	-1.10747	7.32987e-19	0.432031	1.10747	7.32987e-19
ENSMUSG00000038188	Scarf1	0.00677114	-1.10273	9.67874e-05	0.0145113	1.10273	9.67874e-05
ENSMUSG00000037060	Cavin3	0.00819664	-1.10219	0.000190207	0.0175664	1.10219	0.000190207
ENSMUSG00000017607	Tns4	0.0103349	-1.10165	7.22267e-08	0.0221489	1.10165	7.22267e-08
ENSMUSG00000079316	Rab9	0.047888	-1.09959	2.98762e-14	0.102598	1.09959	2.98762e-14
ENSMUSG00000021684	Pde8b	0.00191552	-1.09959	0.00903922	0.00407336	1.09959	0.00903922
ENSMUSG00000100837	1700063D05Rik	0.00155914	-1.09959	0.0174259	0.0033096	1.09959	0.0174259
ENSMUSG00000030737	Slco2b1	0.00120277	-1.09959	0.0357301	0.00254585	1.09959	0.0357301
ENSMUSG00000087131	Gm16152	0.00120277	-1.09959	0.0381179	0.00254585	1.09959	0.0381179
ENSMUSG00000079186	Gzmc	0.172441	-1.09909	6.17204e-07	0.369403	1.09909	6.17204e-07
ENSMUSG00000049625	Tifab	0.107314	-1.09759	3.53568e-16	0.229636	1.09759	3.53568e-16
ENSMUSG00000042272	Sestd1	0.0251245	-1.09704	1.89608e-10	0.0537174	1.09704	1.89608e-10
ENSMUSG00000060568	Fam78b	0.00472198	-1.09509	3.8681e-05	0.0100561	1.09509	3.8681e-05
ENSMUSG00000034424	Gcsh	0.0381767	-1.09397	3.45542e-13	0.0814672	1.09397	3.45542e-13
ENSMUSG00000026748	Plxdc2	0.0126068	-1.0928	9.71578e-08	0.0268587	1.0928	9.71578e-08
ENSMUSG00000028634	Hivep3	0.0943059	-1.09276	6.0234e-16	0.201122	1.09276	6.0234e-16
ENSMUSG00000061650	Med9	0.0249018	-1.0927	1.71392e-10	0.0530809	1.0927	1.71392e-10
ENSMUSG00000035711	Dok3	0.0750171	-1.09072	4.57864e-16	0.159752	1.09072	4.57864e-16
ENSMUSG00000037816	Fbxw17	0.0329202	-1.08916	1.14574e-12	0.0700108	1.08916	1.14574e-12
ENSMUSG00000037072	Selenof	0.274276	-1.08877	7.62816e-19	0.583381	1.08877	7.62816e-19
ENSMUSG00000031555	Adam9	0.0530554	-1.08662	6.86129e-15	0.112654	1.08662	6.86129e-15
ENSMUSG00000052336	Cx3cr1	0.224116	-1.08576	5.06847e-18	0.475692	1.08576	5.06847e-18
ENSMUSG00000023805	Synj2	0.0138096	-1.08561	1.94609e-09	0.0292773	1.08561	1.94609e-09
ENSMUSG00000039450	Dcxr	0.088203	-1.08422	8.43823e-16	0.186993	1.08422	8.43823e-16
ENSMUSG00000078945	Naip2	0.0738589	-1.08415	2.37323e-15	0.15657	1.08415	2.37323e-15
ENSMUSG00000009563	Tor2a	0.0425869	-1.08393	2.91639e-13	0.0902503	1.08393	2.91639e-13
ENSMUSG00000024963	Dnajc4	0.0236544	-1.0814	1.3335e-09	0.0500259	1.0814	1.3335e-09
ENSMUSG00000089844	A530032D15Rik	0.0138987	-1.07636	9.40685e-08	0.0292773	1.07636	9.40685e-08
ENSMUSG00000028692	Akr1a1	0.605482	-1.07565	2.67419e-19	1.27623	1.07565	2.67419e-19
ENSMUSG00000063229	Ldha	0.739747	-1.07503	2.04739e-19	1.55857	1.07503	2.04739e-19
ENSMUSG00000020571	Pdia6	0.347555	-1.07291	1.60037e-18	0.731168	1.07291	1.60037e-18
ENSMUSG00000002799	Jag2	0.00383104	-1.07168	0.00328307	0.00801942	1.07168	0.00328307
ENSMUSG00000035828	Pim3	0.0828128	-1.07139	3.1508e-15	0.174009	1.07139	3.1508e-15
ENSMUSG00000041912	Tdrkh	0.00432106	-1.06984	0.000137883	0.00903776	1.06984	0.000137883
ENSMUSG00000032383	Ppib	0.473712	-1.06883	7.32987e-19	0.993772	1.06883	7.32987e-19
ENSMUSG00000007041	Clic1	0.921276	-1.06785	2.31416e-19	1.93141	1.06785	2.31416e-19
ENSMUSG00000031765	Mt1	0.384351	-1.06718	1.37704e-17	0.805379	1.06718	1.37704e-17
ENSMUSG00000022125	Cln5	0.0410278	-1.06688	4.55431e-14	0.0859224	1.06688	4.55431e-14
ENSMUSG00000002635	Pdcd2l	0.0403596	-1.06688	7.14281e-13	0.0845222	1.06688	7.14281e-13
ENSMUSG00000040188	Scamp2	0.160547	-1.06626	2.99578e-17	0.336179	1.06626	2.99578e-17
ENSMUSG00000028478	Clta	0.779527	-1.06297	5.21001e-19	1.62871	1.06297	5.21001e-19
ENSMUSG00000029470	P2rx4	0.191374	-1.06252	5.26659e-17	0.399698	1.06252	5.26659e-17
ENSMUSG00000048677	Tpcn2	0.0145223	-1.06235	2.62016e-09	0.0302956	1.06235	2.62016e-09
ENSMUSG00000020284	1810043G02Rik	0.0171506	-1.06172	6.15087e-09	0.0357692	1.06172	6.15087e-09
ENSMUSG00000078923	Ube2v1	0.00868666	-1.05979	5.57046e-07	0.0180755	1.05979	5.57046e-07
ENSMUSG00000019876	Pkib	0.0931923	-1.05976	1.22035e-14	0.194248	1.05976	1.22035e-14
ENSMUSG00000010358	Ifi35	0.153108	-1.0596	3.78923e-17	0.319122	1.0596	3.78923e-17
ENSMUSG00000013701	Timm23	0.00784027	-1.05825	1.51367e-06	0.0162934	1.05825	1.51367e-06
ENSMUSG00000000811	Txnrd3	0.00258372	-1.05825	0.0188742	0.00534628	1.05825	0.0188742
ENSMUSG00000021384	Susd3	0.0487344	-1.05816	5.84498e-13	0.101452	1.05816	5.84498e-13
ENSMUSG00000014361	Mertk	0.0365731	-1.05805	6.02606e-13	0.0761209	1.05805	6.02606e-13
ENSMUSG00000027398	Il1b	3.33804	-1.05791	7.96008e-19	6.95004	1.05791	7.96008e-19
ENSMUSG00000021771	Vdac2	0.355618	-1.05705	3.4371e-18	0.739951	1.05705	3.4371e-18
ENSMUSG00000024736	Tmem132a	0.00503381	-1.05678	0.000787292	0.010438	1.05678	0.000787292
ENSMUSG00000032892	Rangrf	0.00601384	-1.05652	0.000371189	0.0124747	1.05652	0.000371189
ENSMUSG00000031604	Msmo1	0.0769326	-1.05551	1.18118e-14	0.159879	1.05551	1.18118e-14
ENSMUSG00000078875	Gm14419	0.00191552	-1.0552	0.0125318	0.00394607	1.0552	0.0125318
ENSMUSG00000024697	Gna14	0.00191552	-1.0552	0.0256842	0.00394607	1.0552	0.0256842
ENSMUSG00000004394	Tmed4	0.0359939	-1.0543	1.73076e-12	0.0747207	1.0543	1.73076e-12
ENSMUSG00000039976	Tbc1d16	0.0066375	-1.05399	0.000134863	0.0137476	1.05399	0.000134863
ENSMUSG00000022892	App	0.319179	-1.05391	1.13274e-17	0.662684	1.05391	1.13274e-17
ENSMUSG00000032010	Usp2	0.0131414	-1.05337	1.25847e-07	0.0272406	1.05337	1.25847e-07
ENSMUSG00000107352	Gm43660	0.00271736	-1.05229	0.00307203	0.00560087	1.05229	0.00307203
ENSMUSG00000026548	Slamf9	0.21681	-1.05219	1.33873e-16	0.449597	1.05219	1.33873e-16
ENSMUSG00000053113	Socs3	0.455225	-1.05156	5.66109e-18	0.943619	1.05156	5.66109e-18
ENSMUSG00000097855	A930007I19Rik	0.0212044	-1.04724	9.42991e-11	0.0437886	1.04724	9.42991e-11
ENSMUSG00000024800	Rpp30	0.0256591	-1.0461	9.6823e-10	0.0529537	1.0461	9.6823e-10
ENSMUSG00000051557	Pusl1	0.00766208	-1.04578	2.14473e-05	0.0157843	1.04578	2.14473e-05
ENSMUSG00000038352	Arl5c	0.0594257	-1.04489	1.20999e-13	0.122583	1.04489	1.20999e-13
ENSMUSG00000028643	Svbp	0.167675	-1.04452	1.44999e-16	0.345854	1.04452	1.44999e-16
ENSMUSG00000114458	Gm47551	0.00298465	-1.04188	0.00195881	0.00611004	1.04188	0.00195881
ENSMUSG00000000555	Itga5	0.0335439	-1.04102	9.14938e-12	0.0689925	1.04102	9.14938e-12
ENSMUSG00000020766	Galk1	0.0370185	-1.0406	3.25548e-11	0.0761209	1.0406	3.25548e-11
ENSMUSG00000026814	Eng	0.0239663	-1.0404	1.53904e-09	0.0492622	1.0404	1.53904e-09
ENSMUSG00000001768	Rin2	0.066375	-1.03865	6.6114e-13	0.13633	1.03865	6.6114e-13
ENSMUSG00000035337	Uchl4	0.00169278	-1.03658	0.0225455	0.0034369	1.03658	0.0225455
ENSMUSG00000007777	0610009B22Rik	0.0211153	-1.03647	7.23316e-09	0.0432794	1.03647	7.23316e-09
ENSMUSG00000006736	Tspan31	0.0765317	-1.0364	3.51099e-14	0.156952	1.0364	3.51099e-14
ENSMUSG00000036553	Sh3tc1	0.0111367	-1.03494	2.03737e-06	0.0227853	1.03494	2.03737e-06
ENSMUSG00000037325	Bbs7	0.00262827	-1.034	0.00362909	0.00534628	1.034	0.00362909
ENSMUSG00000022512	Cldn1	0.00592475	-1.0335	0.00189749	0.0120928	1.0335	0.00189749
ENSMUSG00000054589	Gm9949	0.00356376	-1.03276	0.000894728	0.00725567	1.03276	0.000894728
ENSMUSG00000014602	Kif1a	0.00481107	-1.03185	0.000165706	0.00980152	1.03185	0.000165706
ENSMUSG00000033307	Mif	0.668427	-1.03128	9.67969e-18	1.36623	1.03128	9.67969e-18
ENSMUSG00000030603	Psmc4	0.113194	-1.03102	2.62593e-15	0.23129	1.03102	2.62593e-15
ENSMUSG00000027712	Anxa5	0.501554	-1.02994	2.18404e-17	1.02419	1.02994	2.18404e-17
ENSMUSG00000030879	Mrpl17	0.11306	-1.02954	3.57504e-15	0.230781	1.02954	3.57504e-15
ENSMUSG00000006589	Aprt	0.441193	-1.02879	2.24473e-17	0.900212	1.02879	2.24473e-17
ENSMUSG00000029616	Erp29	0.406937	-1.0286	2.53316e-17	0.830201	1.0286	2.53316e-17
ENSMUSG00000045294	Insig1	0.117827	-1.02844	4.5251e-15	0.240328	1.02844	4.5251e-15
ENSMUSG00000029136	Rbks	0.0156805	-1.02838	2.38617e-07	0.0319504	1.02838	2.38617e-07
ENSMUSG00000030284	Creld1	0.00908758	-1.02497	6.45186e-05	0.0184574	1.02497	6.45186e-05
ENSMUSG00000027423	Snx5	0.32987	-1.02483	5.78606e-17	0.671213	1.02483	5.78606e-17
ENSMUSG00000035713	Usp35	0.00552382	-1.02458	5.33714e-05	0.0112017	1.02458	5.33714e-05
ENSMUSG00000078240	Gm3550	0.00258372	-1.0243	0.00453024	0.00521899	1.0243	0.00453024
ENSMUSG00000036908	Unc93b1	0.587352	-1.02143	2.80285e-17	1.19235	1.02143	2.80285e-17
ENSMUSG00000002602	Axl	0.249641	-1.01959	5.64459e-16	0.506115	1.01959	5.64459e-16
ENSMUSG00000035637	Grhpr	0.0204471	-1.01787	1.23904e-07	0.04137	1.01787	1.23904e-07
ENSMUSG00000011382	Dhdh	0.00988943	-1.01751	6.33116e-07	0.0199849	1.01751	6.33116e-07
ENSMUSG00000028550	Atg4c	0.0103349	-1.01676	3.55969e-06	0.020876	1.01676	3.55969e-06
ENSMUSG00000020798	Spns3	0.0036083	-1.01506	0.00500199	0.00725567	1.01506	0.00500199
ENSMUSG00000013974	Mcemp1	0.0500262	-1.01501	2.567e-12	0.10107	1.01501	2.567e-12
ENSMUSG00000028497	Hacd4	0.0620539	-1.01359	6.62134e-13	0.125256	1.01359	6.62134e-13
ENSMUSG00000041355	Ssr2	0.129142	-1.0135	7.67594e-15	0.260695	1.0135	7.67594e-15
ENSMUSG00000031007	Atp6ap2	0.200016	-1.01344	4.56493e-16	0.403772	1.01344	4.56493e-16
ENSMUSG00000021880	Rnase6	0.0767544	-1.01338	2.84619e-13	0.154915	1.01338	2.84619e-13
ENSMUSG00000063931	Pepd	0.0539464	-1.01292	1.10573e-12	0.108835	1.01292	1.10573e-12
ENSMUSG00000031402	Mpp1	0.0738589	-1.01206	1.31175e-13	0.148932	1.01206	1.31175e-13
ENSMUSG00000001783	Rtcb	0.149143	-1.01152	2.42838e-15	0.300665	1.01152	2.42838e-15
ENSMUSG00000004730	Adgre1	0.221354	-1.01039	1.70787e-15	0.445905	1.01039	1.70787e-15
ENSMUSG00000034792	Gna15	0.0535009	-1.00963	6.38264e-13	0.107689	1.00963	6.38264e-13
ENSMUSG00000030917	Tmem159	0.0175961	-1.00939	6.6477e-09	0.0353873	1.00939	6.6477e-09
ENSMUSG00000041926	Rnpep	0.150079	-1.0092	1.82845e-15	0.302065	1.0092	1.82845e-15
ENSMUSG00000029598	Plbd2	0.0630785	-1.0089	1.62871e-12	0.126911	1.0089	1.62871e-12
ENSMUSG00000022971	Ifnar2	0.156003	-1.00879	3.10504e-15	0.313903	1.00879	3.10504e-15
ENSMUSG00000030842	Lamtor1	0.177742	-1.00845	8.90067e-16	0.357564	1.00845	8.90067e-16
ENSMUSG00000026839	Upp2	0.00521199	-1.00702	0.000276936	0.010438	1.00702	0.000276936
ENSMUSG00000031447	Lamp1	0.734089	-1.00642	5.69347e-17	1.47481	1.00642	5.69347e-17
ENSMUSG00000002111	Spi1	0.497278	-1.00525	8.86008e-17	0.998227	1.00525	8.86008e-17
ENSMUSG00000023143	Nagpa	0.0357267	-1.00492	5.64808e-11	0.0716656	1.00492	5.64808e-11
ENSMUSG00000032741	Tpcn1	0.0244563	-1.0038	2.70002e-10	0.0490076	1.0038	2.70002e-10
ENSMUSG00000048621	Gm6377	0.11943	-1.00282	1.59759e-13	0.23931	1.00282	1.59759e-13
ENSMUSG00000004929	Thop1	0.00993397	-1.00189	2.35834e-06	0.0198576	1.00189	2.35834e-06
ENSMUSG00000001751	Naglu	0.0303365	-1.00187	8.46653e-10	0.0607185	1.00187	8.46653e-10
ENSMUSG00000022351	Sqle	0.0311383	-1.00006	3.26223e-09	0.062246	1.00006	3.26223e-09
ENSMUSG00000063245	Zfp993	0.00307374	-1.00006	0.00856345	0.00611004	1.00006	0.00856345
ENSMUSG00000053063	Clec12a	0.206876	-0.997168	4.29157e-15	0.412937	0.997168	4.29157e-15
ENSMUSG00000026773	Pfkfb3	0.0729679	-0.99716	9.03619e-13	0.145623	0.99716	9.03619e-13
ENSMUSG00000051346	Spryd4	0.00601384	-0.997021	6.24926e-05	0.0119655	0.997021	6.24926e-05
ENSMUSG00000032656	2022-03-03	0.00467743	-0.996161	0.0014854	0.00929235	0.996161	0.0014854
ENSMUSG00000110697	Gm31718	0.017507	-0.995864	9.79976e-09	0.0348781	0.995864	9.79976e-09
ENSMUSG00000061666	Gdpd1	0.00525654	-0.99485	0.000985386	0.010438	0.99485	0.000985386
ENSMUSG00000075602	Ly6a	1.48377	-0.994767	1.06619e-16	2.957	0.994767	1.06619e-16
ENSMUSG00000036632	Alg5	0.0753289	-0.993462	3.35774e-13	0.14995	0.993462	3.35774e-13
ENSMUSG00000048537	Phldb1	0.00392013	-0.993091	0.0249661	0.00776484	0.993091	0.0249661
ENSMUSG00000023307	2022-03-05	0.140278	-0.99284	9.24532e-15	0.279152	0.99284	9.24532e-15
ENSMUSG00000024150	Mcfd2	0.058312	-0.990584	1.22255e-12	0.115836	0.990584	1.22255e-12
ENSMUSG00000006519	Cyba	2.06364	-0.989195	7.81614e-17	4.09678	0.989195	7.81614e-17
ENSMUSG00000038502	Ptov1	0.0258818	-0.987964	6.64541e-09	0.0512989	0.987964	6.64541e-09
ENSMUSG00000001123	Lgals9	0.220329	-0.987544	2.81502e-15	0.436868	0.987544	2.81502e-15
ENSMUSG00000004931	Apba3	0.0157696	-0.985468	2.71917e-08	0.0311866	0.985468	2.71917e-08
ENSMUSG00000026922	Agpat2	0.0289555	-0.985098	1.57556e-10	0.0572816	0.985098	1.57556e-10
ENSMUSG00000024959	Bad	0.0573319	-0.984611	1.27155e-11	0.113418	0.984611	1.27155e-11
ENSMUSG00000020238	Ncln	0.0522536	-0.982747	7.30746e-12	0.103234	0.982747	7.30746e-12
ENSMUSG00000028007	Snx7	0.00775117	-0.98228	0.000199229	0.0152751	0.98228	0.000199229
ENSMUSG00000073144	4930599N23Rik	0.00356376	-0.982133	0.00319332	0.00700108	0.982133	0.00319332
ENSMUSG00000026849	Tor1a	0.0813873	-0.981217	5.63551e-13	0.160643	0.981217	5.63551e-13
ENSMUSG00000084917	Gm17477	0.00182643	-0.980292	0.0281962	0.00356419	0.980292	0.0281962
ENSMUSG00000051435	Fhad1	0.00641476	-0.978575	0.000906215	0.012602	0.978575	0.000906215
ENSMUSG00000028673	Fuca1	0.170169	-0.978481	1.26299e-14	0.335288	0.978481	1.26299e-14
ENSMUSG00000056069	Fam105a	0.205985	-0.978279	6.46414e-15	0.405808	0.978279	6.46414e-15
ENSMUSG00000036718	Micall2	0.00454379	-0.977875	0.000544907	0.00891047	0.977875	0.000544907
ENSMUSG00000030747	Dgat2	0.00868666	-0.976734	5.62079e-06	0.0170572	0.976734	5.62079e-06
ENSMUSG00000048758	Rpl29	1.48506	-0.976583	2.3974e-16	2.92251	0.976583	2.3974e-16
ENSMUSG00000045886	Gm9803	0.00267282	-0.976208	0.0070544	0.00521899	0.976208	0.0070544
ENSMUSG00000063145	Bbs5	0.00338557	-0.975762	0.0209376	0.00661921	0.975762	0.0209376
ENSMUSG00000024334	H2-Oa	0.0310938	-0.975373	4.22747e-09	0.0611004	0.975373	4.22747e-09
ENSMUSG00000028443	Nudt2	0.0242335	-0.975263	6.75575e-08	0.0476074	0.975263	6.75575e-08
ENSMUSG00000027994	Mcub	0.0887821	-0.975243	7.99672e-13	0.174518	0.975243	7.99672e-13
ENSMUSG00000024397	Aif1	1.00939	-0.974639	5.94635e-16	1.98373	0.974639	5.94635e-16
ENSMUSG00000020253	Ppm1m	0.047888	-0.974547	3.53472e-11	0.0940691	0.974547	3.53472e-11
ENSMUSG00000032965	Ift57	0.0142105	-0.97406	9.51493e-06	0.027877	0.97406	9.51493e-06
ENSMUSG00000010047	Hyal2	0.00579111	-0.973058	0.000134933	0.011329	0.973058	0.000134933
ENSMUSG00000031458	Coprs	0.0104685	-0.971835	1.55849e-05	0.0204941	0.971835	1.55849e-05
ENSMUSG00000050914	Ankrd37	0.0167051	-0.971267	2.2919e-07	0.0327142	0.971267	2.2919e-07
ENSMUSG00000034334	Fam151b	0.00775117	-0.970308	7.42133e-05	0.0151478	0.970308	7.42133e-05
ENSMUSG00000021996	Esd	0.288531	-0.970289	4.89388e-15	0.565306	0.970289	4.89388e-15
ENSMUSG00000030162	Olr1	0.0210262	-0.968782	8.65924e-08	0.0411155	0.968782	8.65924e-08
ENSMUSG00000048216	Gpr85	0.00320738	-0.96866	0.0104702	0.00623733	0.96866	0.0104702
ENSMUSG00000025165	Sectm1a	0.0132304	-0.967885	3.9082e-05	0.0258404	0.967885	3.9082e-05
ENSMUSG00000070436	Serpinh1	0.00659295	-0.967885	0.00405142	0.0128565	0.967885	0.00405142
ENSMUSG00000007038	Neu1	0.0807191	-0.967752	4.24067e-13	0.157843	0.967752	4.24067e-13
ENSMUSG00000068551	Zfp467	0.0178633	-0.966864	1.802e-07	0.0348781	0.966864	1.802e-07
ENSMUSG00000039206	Daglb	0.068246	-0.965909	1.15535e-11	0.133275	0.965909	1.15535e-11
ENSMUSG00000032690	Oas2	0.031762	-0.965585	1.39546e-10	0.0619914	0.965585	1.39546e-10
ENSMUSG00000034226	Rhov	0.00628112	-0.964794	0.000963823	0.0122201	0.964794	0.000963823
ENSMUSG00000024667	Tmem216	0.00543473	-0.964431	0.00483425	0.0105653	0.964431	0.00483425
ENSMUSG00000053475	Tnfaip6	0.00641476	-0.964076	0.000423094	0.0124747	0.964076	0.000423094
ENSMUSG00000025736	Jmjd8	0.0065484	-0.963386	0.00300225	0.0127292	0.963386	0.00300225
ENSMUSG00000053338	Tarm1	0.0488235	-0.962175	2.11167e-11	0.0950874	0.962175	2.11167e-11
ENSMUSG00000000957	Mmp14	0.161394	-0.960388	2.49285e-13	0.31403	0.960388	2.49285e-13
ENSMUSG00000035561	Aldh1b1	0.0157251	-0.959912	1.23935e-07	0.0305502	0.959912	1.23935e-07
ENSMUSG00000035372	1810055G02Rik	0.00637022	-0.959413	9.02217e-05	0.0123474	0.959413	9.02217e-05
ENSMUSG00000030786	Itgam	0.284165	-0.959099	6.73742e-15	0.552449	0.959099	6.73742e-15
ENSMUSG00000009863	Sdhb	0.221978	-0.958184	1.70595e-14	0.431267	0.958184	1.70595e-14
ENSMUSG00000022913	Psmg1	0.0202689	-0.957863	3.0387e-07	0.0393334	0.957863	3.0387e-07
ENSMUSG00000000303	Cdh1	0.0379095	-0.957338	3.57286e-10	0.073575	0.957338	3.57286e-10
ENSMUSG00000056130	Ticam2	0.00828574	-0.956418	1.55204e-05	0.0160388	0.956418	1.55204e-05
ENSMUSG00000033705	Stard9	0.030871	-0.95542	2.62226e-09	0.0598274	0.95542	2.62226e-09
ENSMUSG00000021036	Sptlc2	0.118718	-0.955144	3.02228e-13	0.230145	0.955144	3.02228e-13
ENSMUSG00000044881	Coa4	0.0204471	-0.95454	1.54009e-07	0.0395879	0.95454	1.54009e-07
ENSMUSG00000047843	Bri3	0.348268	-0.954453	6.61418e-15	0.674904	0.954453	6.61418e-15
ENSMUSG00000025465	Echs1	0.0755071	-0.954126	1.73076e-12	0.146259	0.954126	1.73076e-12
ENSMUSG00000043051	Disc1	0.0117159	-0.95405	4.39996e-06	0.0226581	0.95405	4.39996e-06
ENSMUSG00000059796	Eif4a1	0.823228	-0.953972	1.93377e-15	1.59485	0.953972	1.93377e-15
ENSMUSG00000006517	Mvd	0.0194225	-0.952592	1.38687e-06	0.0375513	0.952592	1.38687e-06
ENSMUSG00000090247	Bloc1s1	0.0721215	-0.952198	2.24164e-11	0.139513	0.952198	2.24164e-11
ENSMUSG00000026189	Pecr	0.00423196	-0.952034	0.00441821	0.00814672	0.952034	0.00441821
ENSMUSG00000030685	Kctd13	0.0214716	-0.951896	1.37243e-07	0.0414973	0.951896	1.37243e-07
ENSMUSG00000021253	Tgfb3	0.00712751	-0.951896	4.89876e-05	0.0137476	0.951896	4.89876e-05
ENSMUSG00000032860	P2ry2	0.00298465	-0.950727	0.00632556	0.00572816	0.950727	0.00632556
ENSMUSG00000037960	Card19	0.117871	-0.95023	2.29604e-13	0.227726	0.95023	2.29604e-13
ENSMUSG00000040888	Gfer	0.0581338	-0.949959	3.14293e-11	0.112272	0.949959	3.14293e-11
ENSMUSG00000022548	Apod	0.00311829	-0.949844	0.0332191	0.00598274	0.949844	0.0332191
ENSMUSG00000042265	Trem1	0.0841938	-0.949367	5.07925e-13	0.162552	0.949367	5.07925e-13
ENSMUSG00000045538	Ddx28	0.018487	-0.948615	1.0441e-07	0.0356419	0.948615	1.0441e-07
ENSMUSG00000017781	Pitpna	0.465961	-0.948573	6.25967e-15	0.899321	0.948573	6.25967e-15
ENSMUSG00000053158	Fes	0.106512	-0.947945	6.43052e-13	0.20545	0.947945	6.43052e-13
ENSMUSG00000037822	Smim14	0.173555	-0.947327	4.73924e-14	0.334652	0.947327	4.73924e-14
ENSMUSG00000025227	Mfsd13a	0.00748389	-0.946639	3.9947e-05	0.014384	0.946639	3.9947e-05
ENSMUSG00000041801	Phlda3	0.0850847	-0.946553	8.45804e-12	0.163953	0.946553	8.45804e-12
ENSMUSG00000062070	Pgk1	0.457408	-0.945177	1.13616e-14	0.880736	0.945177	1.13616e-14
ENSMUSG00000066442	Mthfs	0.0627667	-0.944933	6.85851e-12	0.120801	0.944933	6.85851e-12
ENSMUSG00000005447	Pafah1b3	0.0439233	-0.944933	3.08452e-09	0.0845222	0.944933	3.08452e-09
ENSMUSG00000022584	Ly6c2	0.949296	-0.94388	2.01043e-14	1.82626	0.94388	2.01043e-14
ENSMUSG00000112843	Gm46224	0.0278864	-0.943406	1.01101e-09	0.0535901	0.943406	1.01101e-09
ENSMUSG00000033066	Gas7	0.0498035	-0.94314	4.83465e-11	0.0957239	0.94314	4.83465e-11
ENSMUSG00000097839	Gm26909	0.00267282	-0.941443	0.00962115	0.0050917	0.941443	0.00962115
ENSMUSG00000027805	Pfn2	0.00267282	-0.941443	0.0199324	0.0050917	0.941443	0.0199324
ENSMUSG00000028741	Mrto4	0.0548373	-0.941329	6.77688e-11	0.105271	0.941329	6.77688e-11
ENSMUSG00000079508	Apoo	0.0126959	-0.939719	1.52988e-06	0.0243129	0.939719	1.52988e-06
ENSMUSG00000028795	Ccdc28b	0.0224517	-0.93963	6.47872e-07	0.0430248	0.93963	6.47872e-07
ENSMUSG00000001089	Luzp1	0.064014	-0.939165	1.86105e-11	0.12271	0.939165	1.86105e-11
ENSMUSG00000025510	Cd151	0.0251245	-0.938575	8.46208e-08	0.0481165	0.938575	8.46208e-08
ENSMUSG00000028847	Trappc3	0.0659295	-0.937922	2.00395e-11	0.126274	0.937922	2.00395e-11
ENSMUSG00000054293	P2ry10b	0.0349694	-0.937902	4.23144e-10	0.0669558	0.937902	4.23144e-10
ENSMUSG00000005656	Snx6	0.162908	-0.936944	2.67055e-13	0.311866	0.936944	2.67055e-13
ENSMUSG00000034265	Zdhhc14	0.00441015	-0.936861	0.00486166	0.0084013	0.936861	0.00486166
ENSMUSG00000004460	Dnajb11	0.162062	-0.936784	2.42844e-13	0.310212	0.936784	2.42844e-13
ENSMUSG00000031556	Tm2d2	0.0931923	-0.936542	4.57718e-12	0.178337	0.936542	4.57718e-12
ENSMUSG00000097296	Gm26532	0.241222	-0.934585	1.09721e-13	0.461053	0.934585	1.09721e-13
ENSMUSG00000039982	Dtx4	0.0217389	-0.934084	1.17848e-08	0.0414973	0.934084	1.17848e-08
ENSMUSG00000028743	Akr7a5	0.0207589	-0.932752	4.65718e-08	0.0395879	0.932752	4.65718e-08
ENSMUSG00000049285	Mblac1	0.00329648	-0.929666	0.00565913	0.00623733	0.929666	0.00565913
ENSMUSG00000096950	Gm9530	0.00476653	-0.929666	0.00281243	0.00903776	0.929666	0.00281243
ENSMUSG00000012705	Retn	0.00196007	-0.929666	0.0345652	0.00369148	0.929666	0.0345652
ENSMUSG00000027435	Cd93	0.0709633	-0.92876	1.23158e-10	0.135057	0.92876	1.23158e-10
ENSMUSG00000021322	Aoah	0.0745271	-0.927078	4.63769e-11	0.141676	0.927078	4.63769e-11
ENSMUSG00000002307	Daxx	0.113506	-0.926833	1.39066e-12	0.215761	0.926833	1.39066e-12
ENSMUSG00000022018	Rgcc	0.0619648	-0.926553	8.91497e-11	0.117746	0.926553	8.91497e-11
ENSMUSG00000038235	F11r	0.136626	-0.925192	4.92281e-12	0.259422	0.925192	4.92281e-12
ENSMUSG00000024962	Vegfb	0.0201352	-0.924881	7.71037e-07	0.0381877	0.924881	7.71037e-07
ENSMUSG00000028249	Sdcbp	0.751463	-0.92444	1.56305e-14	1.42631	0.92444	1.56305e-14
ENSMUSG00000008958	Vps72	0.0328311	-0.923789	4.04544e-09	0.062246	0.923789	4.04544e-09
ENSMUSG00000025779	Ly96	0.0392904	-0.923115	9.22315e-10	0.0744661	0.923115	9.22315e-10
ENSMUSG00000016534	Lamp2	0.404086	-0.922252	4.44428e-14	0.765791	0.922252	4.44428e-14
ENSMUSG00000019494	Cops6	0.120945	-0.921943	1.60953e-12	0.229126	0.921943	1.60953e-12
ENSMUSG00000055912	Tmem150a	0.00365285	-0.920949	0.0236065	0.00687379	0.920949	0.0236065
ENSMUSG00000029474	Rnf34	0.065885	-0.919885	5.3174e-11	0.124619	0.919885	5.3174e-11
ENSMUSG00000074677	Sirpb1c	0.219037	-0.919657	3.8068e-13	0.414337	0.919657	3.8068e-13
ENSMUSG00000078812	Eif5a	0.670432	-0.919421	2.68158e-14	1.26809	0.919421	2.68158e-14
ENSMUSG00000024644	Cndp2	0.243672	-0.917218	2.53047e-13	0.460162	0.917218	2.53047e-13
ENSMUSG00000026728	Vim	1.9594	-0.917165	1.91649e-14	3.70039	0.917165	1.91649e-14
ENSMUSG00000054263	Lifr	0.0141214	-0.915991	1.56517e-06	0.0266041	0.915991	1.56517e-06
ENSMUSG00000074417	Gm14548	0.0116268	-0.915833	3.19568e-06	0.0218943	0.915833	3.19568e-06
ENSMUSG00000075229	Ccdc58	0.0315393	-0.915351	4.92246e-08	0.0594456	0.915351	4.92246e-08
ENSMUSG00000060743	H3f3a	1.5644	-0.914946	1.86838e-14	2.94987	0.914946	1.86838e-14
ENSMUSG00000019433	Gipc1	0.0371522	-0.914904	4.1629e-09	0.0700108	0.914904	4.1629e-09
ENSMUSG00000037580	Gch1	0.100765	-0.913639	4.68167e-12	0.189793	0.913639	4.68167e-12
ENSMUSG00000027613	Eif6	0.154444	-0.91335	1.10788e-12	0.290863	0.91335	1.10788e-12
ENSMUSG00000021250	Fos	2.71897	-0.912714	2.49306e-14	5.11907	0.912714	2.49306e-14
ENSMUSG00000020514	Mrpl22	0.040805	-0.912255	8.56605e-09	0.0767573	0.912255	8.56605e-09
ENSMUSG00000008393	Carhsp1	0.0617866	-0.911887	4.11923e-11	0.116218	0.911887	4.11923e-11
ENSMUSG00000030774	Pak1	0.0577329	-0.911758	3.32562e-10	0.10858	0.911758	3.32562e-10
ENSMUSG00000038059	Smim3	0.0572429	-0.910467	1.40014e-10	0.107562	0.910467	1.40014e-10
ENSMUSG00000078763	Slfn1	0.280601	-0.9103	2.10352e-13	0.527373	0.9103	2.10352e-13
ENSMUSG00000028961	Pgd	0.159211	-0.90996	1.04098e-12	0.299137	0.90996	1.04098e-12
ENSMUSG00000022969	Il10rb	0.154623	-0.909792	6.13661e-13	0.290481	0.909792	6.13661e-13
ENSMUSG00000029462	Vps29	0.181217	-0.909493	7.13823e-13	0.34038	0.909493	7.13823e-13
ENSMUSG00000029402	Snrnp35	0.0173733	-0.909228	1.25168e-06	0.0325869	0.909228	1.25168e-06
ENSMUSG00000024414	Mrpl27	0.0600048	-0.907557	3.72361e-10	0.112527	0.907557	3.72361e-10
ENSMUSG00000039787	Cercam	0.00565746	-0.906946	0.000497741	0.0105653	0.906946	0.000497741
ENSMUSG00000101438	Gm19412	0.00280646	-0.906946	0.0116339	0.00521899	0.906946	0.0116339
ENSMUSG00000000318	Clec10a	0.0319847	-0.904364	3.42463e-07	0.0598274	0.904364	3.42463e-07
ENSMUSG00000010142	Tnfrsf13b	0.0570201	-0.9041	2.90428e-10	0.106671	0.9041	2.90428e-10
ENSMUSG00000028988	Ctnnbip1	0.0496253	-0.903553	4.14593e-10	0.0927962	0.903553	4.14593e-10
ENSMUSG00000021957	Tkt	0.45478	-0.902781	1.56953e-13	0.850313	0.902781	1.56953e-13
ENSMUSG00000039427	Alg1	0.0282873	-0.902185	3.68812e-08	0.0528264	0.902185	3.68812e-08
ENSMUSG00000029821	Gsdme	0.0183533	-0.901446	2.33086e-07	0.0342417	0.901446	2.33086e-07
ENSMUSG00000020023	Tmcc3	0.0642367	-0.900887	4.81493e-10	0.119909	0.900887	4.81493e-10
ENSMUSG00000047379	B4gat1	0.012295	-0.900732	0.000175503	0.0229126	0.900732	0.000175503
ENSMUSG00000027011	Ube2e3	0.0734134	-0.900055	7.64953e-11	0.136967	0.900055	7.64953e-11
ENSMUSG00000096010	Hist4h4	0.0073948	-0.899108	0.00211509	0.0137476	0.899108	0.00211509
ENSMUSG00000025545	Clybl	0.00841938	-0.898969	0.000107575	0.015657	0.898969	0.000107575
ENSMUSG00000079003	Samd1	0.0310938	-0.89837	3.45878e-09	0.0579181	0.89837	3.45878e-09
ENSMUSG00000063856	Gpx1	1.11416	-0.89803	9.41097e-14	2.07639	0.89803	9.41097e-14
ENSMUSG00000026857	Ntmt1	0.0169724	-0.897201	1.37444e-05	0.0315685	0.897201	1.37444e-05
ENSMUSG00000000278	Scpep1	0.108249	-0.896651	3.13843e-11	0.201504	0.896651	3.13843e-11
ENSMUSG00000034993	Vat1	0.0257481	-0.895629	1.56494e-07	0.047862	0.895629	1.56494e-07
ENSMUSG00000044080	S100a1	0.064014	-0.895145	4.7026e-10	0.119018	0.895145	4.7026e-10
ENSMUSG00000078887	Gm6710	0.00632567	-0.893916	0.000348958	0.0117109	0.893916	0.000348958
ENSMUSG00000032388	Spg21	0.123974	-0.893459	1.05101e-11	0.230272	0.893459	1.05101e-11
ENSMUSG00000013698	Pea15a	0.0810309	-0.89314	4.93275e-11	0.15046	0.89314	4.93275e-11
ENSMUSG00000063172	Hspb11	0.0391568	-0.89314	7.26307e-09	0.072684	0.89314	7.26307e-09
ENSMUSG00000026315	Serpinb8	0.0130523	-0.892385	4.03411e-05	0.0241856	0.892385	4.03411e-05
ENSMUSG00000001128	Cfp	0.192621	-0.891985	3.74915e-12	0.357437	0.891985	3.74915e-12
ENSMUSG00000007987	Ift22	0.035103	-0.890747	7.08822e-08	0.0650464	0.890747	7.08822e-08
ENSMUSG00000061132	Blnk	0.0305147	-0.890225	4.95666e-08	0.0565178	0.890225	4.95666e-08
ENSMUSG00000040591	1110051M20Rik	0.0073057	-0.889773	0.000152935	0.013493	0.889773	0.000152935
ENSMUSG00000005142	Man2b1	0.444133	-0.88954	4.63807e-13	0.822818	0.88954	4.63807e-13
ENSMUSG00000020308	Tpgs1	0.0461952	-0.8895	5.93703e-09	0.0855405	0.8895	5.93703e-09
ENSMUSG00000003812	Dnase2a	0.0887376	-0.889293	1.19066e-10	0.164335	0.889293	1.19066e-10
ENSMUSG00000004791	Pgf	0.00463288	-0.887846	0.00579723	0.00852859	0.887846	0.00579723
ENSMUSG00000031565	Fgfr1	0.00463288	-0.887846	0.00591046	0.00852859	0.887846	0.00591046
ENSMUSG00000101892	9130401M01Rik	0.0474425	-0.887089	2.4413e-09	0.0877045	0.887089	2.4413e-09
ENSMUSG00000000058	Cav2	0.0219171	-0.886597	2.1522e-06	0.040479	0.886597	2.1522e-06
ENSMUSG00000037706	Cd81	0.304167	-0.886347	3.17652e-12	0.562251	0.886347	3.17652e-12
ENSMUSG00000006611	Hfe	0.0731016	-0.881877	5.86483e-10	0.134675	0.881877	5.86483e-10
ENSMUSG00000074916	Chst14	0.0101122	-0.881411	0.000297159	0.0185847	0.881411	0.000297159
ENSMUSG00000031371	Haus7	0.017507	-0.881261	5.92663e-06	0.032205	0.881261	5.92663e-06
ENSMUSG00000010663	Fads1	0.0181306	-0.881122	3.49683e-06	0.0333506	0.881122	3.49683e-06
ENSMUSG00000031834	Pik3r2	0.0181306	-0.881122	8.01847e-06	0.0333506	0.881122	8.01847e-06
ENSMUSG00000014075	Tctex1d2	0.0812982	-0.881056	7.22115e-11	0.149696	0.881056	7.22115e-11
ENSMUSG00000059866	Tnip2	0.0213825	-0.88086	1.38465e-07	0.0393334	0.88086	1.38465e-07
ENSMUSG00000030591	Psmd8	0.244696	-0.878482	2.36276e-12	0.449851	0.878482	2.36276e-12
ENSMUSG00000024911	Fibp	0.0584902	-0.877686	8.91976e-10	0.107435	0.877686	8.91976e-10
ENSMUSG00000057531	Dtnbp1	0.0688251	-0.877406	3.97621e-10	0.126401	0.877406	3.97621e-10
ENSMUSG00000068417	Pnp2	0.008063	-0.877198	0.000224013	0.0147659	0.877198	0.000224013
ENSMUSG00000068264	Ap5s1	0.0182643	-0.876028	4.43959e-07	0.0334779	0.876028	4.43959e-07
ENSMUSG00000056592	Zfp658	0.00356376	-0.875218	0.0103421	0.00649191	0.875218	0.0103421
ENSMUSG00000022544	Eef2kmt	0.0281982	-0.875174	1.94065e-07	0.0516807	0.875174	1.94065e-07
ENSMUSG00000039007	Cpq	0.0499371	-0.874624	2.13391e-09	0.0915233	0.874624	2.13391e-09
ENSMUSG00000056666	Retsat	0.00530109	-0.874524	0.00195643	0.00967423	0.874524	0.00195643
ENSMUSG00000066152	Slc31a2	0.0772444	-0.874146	4.38948e-10	0.141549	0.874146	4.38948e-10
ENSMUSG00000025232	Hexa	0.265233	-0.873722	3.28162e-12	0.486003	0.873722	3.28162e-12
ENSMUSG00000028032	Papss1	0.0394241	-0.873212	2.08097e-08	0.0721748	0.873212	2.08097e-08
ENSMUSG00000025268	Maged2	0.00454379	-0.872522	0.00517131	0.00827401	0.872522	0.00517131
ENSMUSG00000022575	Gsdmd	0.103661	-0.87085	5.40581e-11	0.189538	0.87085	5.40581e-11
ENSMUSG00000031788	Kifc3	0.00997852	-0.870772	0.000168017	0.0182028	0.870772	0.000168017
ENSMUSG00000044408	Sptssa	0.134576	-0.870712	1.45408e-11	0.246056	0.870712	1.45408e-11
ENSMUSG00000022106	Rcbtb2	0.060673	-0.870243	1.09546e-09	0.110872	0.870243	1.09546e-09
ENSMUSG00000096210	H1f0	0.112793	-0.869775	1.06885e-10	0.206086	0.869775	1.06885e-10
ENSMUSG00000005583	Mef2c	0.126112	-0.869594	7.84585e-11	0.230399	0.869594	7.84585e-11
ENSMUSG00000046711	Hmga1	0.0271291	-0.869293	3.35858e-08	0.0495168	0.869293	3.35858e-08
ENSMUSG00000025421	Hdhd2	0.0215607	-0.868912	2.1494e-06	0.0393334	0.868912	2.1494e-06
ENSMUSG00000008892	Vdac3	0.177965	-0.86883	1.08657e-11	0.324978	0.86883	1.08657e-11
ENSMUSG00000052684	Jun	0.782868	-0.86769	1.35552e-12	1.4286	0.86769	1.35552e-12
ENSMUSG00000026853	Crat	0.0200461	-0.86757	7.99547e-07	0.0365329	0.86757	7.99547e-07
ENSMUSG00000068329	Htra2	0.0464179	-0.867483	7.601e-09	0.0846495	0.867483	7.601e-09
ENSMUSG00000035890	Rnf126	0.0419632	-0.867134	3.98491e-09	0.0765028	0.867134	3.98491e-09
ENSMUSG00000027333	Smox	0.0726561	-0.865957	1.29325e-10	0.132384	0.865957	1.29325e-10
ENSMUSG00000028843	Sh3bgrl3	1.79702	-0.865384	5.19288e-13	3.27409	0.865384	5.19288e-13
ENSMUSG00000020386	Sar1b	0.102948	-0.865223	1.68334e-10	0.187502	0.865223	1.68334e-10
ENSMUSG00000034201	Gas2l1	0.0182643	-0.865057	1.16717e-05	0.0332233	0.865057	1.16717e-05
ENSMUSG00000032459	Mrps22	0.0186206	-0.864518	9.91113e-06	0.0338598	0.864518	9.91113e-06
ENSMUSG00000020708	Psmc5	0.149945	-0.864142	3.2031e-11	0.272915	0.864142	3.2031e-11
ENSMUSG00000019998	Stx7	0.213959	-0.863452	7.90561e-12	0.38926	0.863452	7.90561e-12
ENSMUSG00000006378	Gcat	0.00632567	-0.862552	0.0265066	0.0114563	0.862552	0.0265066
ENSMUSG00000030187	Klra2	0.273652	-0.86225	1.11553e-11	0.497459	0.86225	1.11553e-11
ENSMUSG00000034108	Ccs	0.0392013	-0.860913	5.0785e-08	0.0711565	0.860913	5.0785e-08
ENSMUSG00000030342	Cd9	0.381456	-0.859154	4.35471e-12	0.691962	0.859154	4.35471e-12
ENSMUSG00000028798	Eif3i	0.230085	-0.857516	8.55263e-12	0.416883	0.857516	8.55263e-12
ENSMUSG00000018585	Atox1	1.02191	-0.857025	1.40752e-12	1.85109	0.857025	1.40752e-12
ENSMUSG00000021243	Fcf1	0.0951523	-0.856269	2.40762e-10	0.172227	0.856269	2.40762e-10
ENSMUSG00000004451	Ralb	0.122504	-0.856245	6.09237e-11	0.221743	0.856245	6.09237e-11
ENSMUSG00000068267	Cenpb	0.113862	-0.85617	1.16483e-10	0.206086	0.85617	1.16483e-10
ENSMUSG00000024436	Mrps18b	0.0363949	-0.85548	7.20347e-08	0.0658102	0.85548	7.20347e-08
ENSMUSG00000111639	1700019L13Rik	0.00966669	-0.854968	0.000195413	0.0174391	0.854968	0.000195413
ENSMUSG00000033720	Sfxn5	0.0100231	-0.854321	5.30588e-05	0.0180755	0.854321	5.30588e-05
ENSMUSG00000006818	Sod2	0.215429	-0.853104	2.16081e-11	0.389133	0.853104	2.16081e-11
ENSMUSG00000066975	Cryba4	0.00552382	-0.852625	0.00812086	0.00992881	0.852625	0.00812086
ENSMUSG00000025192	Entpd7	0.0366176	-0.852247	2.60417e-08	0.0660648	0.852247	2.60417e-08
ENSMUSG00000058126	Tpm3-rs7	0.012295	-0.852097	0.000194151	0.0221489	0.852097	0.000194151
ENSMUSG00000033685	Ucp2	0.978652	-0.851269	1.96568e-12	1.76567	0.851269	1.96568e-12
ENSMUSG00000019139	Isyna1	0.0430769	-0.850794	5.46293e-09	0.0776484	0.850794	5.46293e-09
ENSMUSG00000043740	B430306N03Rik	0.0359049	-0.849725	1.6699e-08	0.0646646	0.849725	1.6699e-08
ENSMUSG00000036825	Ssx2ip	0.0107804	-0.847204	0.000381036	0.0193485	0.847204	0.000381036
ENSMUSG00000028618	Tmem59	0.280735	-0.847002	1.08657e-11	0.504969	0.847002	1.08657e-11
ENSMUSG00000097313	Gm26569	0.00392013	-0.84625	0.00737857	0.00700108	0.84625	0.00737857
ENSMUSG00000000244	Tspan32	0.0371967	-0.846188	1.88888e-08	0.0668285	0.846188	1.88888e-08
ENSMUSG00000056121	Fez2	0.0376867	-0.843693	4.1152e-08	0.0675923	0.843693	4.1152e-08
ENSMUSG00000071714	Csf2rb2	0.0603166	-0.843566	2.53393e-09	0.108199	0.843566	2.53393e-09
ENSMUSG00000004846	Plod3	0.0671768	-0.842472	4.09065e-09	0.120419	0.842472	4.09065e-09
ENSMUSG00000037126	Psd	0.00556837	-0.841129	0.00175976	0.00992881	0.841129	0.00175976
ENSMUSG00000025743	Sdc3	0.25913	-0.84042	4.06025e-11	0.463981	0.84042	4.06025e-11
ENSMUSG00000029314	Gpat3	0.0117604	-0.839819	8.13308e-05	0.0210033	0.839819	8.13308e-05
ENSMUSG00000026896	Ifih1	0.154979	-0.839207	1.03193e-10	0.277243	0.839207	1.03193e-10
ENSMUSG00000000673	Haao	0.0112704	-0.838827	0.000337049	0.0201122	0.838827	0.000337049
ENSMUSG00000028138	Adh5	0.0940386	-0.838741	7.7662e-10	0.168153	0.838741	7.7662e-10
ENSMUSG00000030447	Cyfip1	0.213603	-0.83824	3.63143e-11	0.381877	0.83824	3.63143e-11
ENSMUSG00000094724	Rnaset2b	0.122593	-0.836871	3.2993e-10	0.218943	0.836871	3.2993e-10
ENSMUSG00000003873	Bax	0.605794	-0.836726	7.34971e-12	1.08199	0.836726	7.34971e-12
ENSMUSG00000016503	Gtf3a	0.0745716	-0.83397	1.50042e-09	0.132893	0.83397	1.50042e-09
ENSMUSG00000026727	Rsu1	0.123128	-0.833945	2.64685e-10	0.219452	0.833945	2.64685e-10
ENSMUSG00000034459	Ifit1	0.199526	-0.833462	2.83362e-10	0.355528	0.833462	2.83362e-10
ENSMUSG00000060512	0610040J01Rik	0.00374195	-0.833158	0.0204072	0.00661921	0.833158	0.0204072
ENSMUSG00000032066	Bco2	0.00338557	-0.832804	0.0151085	0.00598274	0.832804	0.0151085
ENSMUSG00000025410	Dctn2	0.108695	-0.832176	5.01656e-10	0.193485	0.832176	5.01656e-10
ENSMUSG00000024854	Pold4	0.216632	-0.831803	6.38721e-11	0.385569	0.831803	6.38721e-11
ENSMUSG00000097859	Gm26601	0.00467743	-0.831102	0.00797871	0.00827401	0.831102	0.00797871
ENSMUSG00000025351	Cd63	0.492556	-0.831066	2.63298e-11	0.876281	0.831066	2.63298e-11
ENSMUSG00000030223	Ptpro	0.037954	-0.830794	4.32416e-08	0.067465	0.830794	4.32416e-08
ENSMUSG00000029600	Rita1	0.00432106	-0.830656	0.0056653	0.00763755	0.830656	0.0056653
ENSMUSG00000024197	Plin3	0.0523427	-0.830656	2.9918e-08	0.0930508	0.830656	2.9918e-08
ENSMUSG00000017009	Sdc4	0.278998	-0.830278	1.71641e-10	0.496059	0.830278	1.71641e-10
ENSMUSG00000022671	Mzt2	0.0243226	-0.828622	4.46081e-06	0.0431521	0.828622	4.46081e-06
ENSMUSG00000035754	Wdr18	0.040315	-0.828252	1.07659e-07	0.0715383	0.828252	1.07659e-07
ENSMUSG00000038312	Edem2	0.0484226	-0.825909	1.60431e-08	0.0857951	0.825909	1.60431e-08
ENSMUSG00000001131	Timp1	0.014255	-0.824823	0.00074369	0.0252039	0.824823	0.00074369
ENSMUSG00000023973	Cnpy3	0.0684687	-0.824121	7.96034e-09	0.121182	0.824121	7.96034e-09
ENSMUSG00000078440	Dohh	0.0476207	-0.824098	2.96422e-08	0.0842676	0.824098	2.96422e-08
ENSMUSG00000039771	Polr2j	0.0922122	-0.823822	1.17844e-09	0.163189	0.823822	1.17844e-09
ENSMUSG00000042210	Abhd14a	0.00686023	-0.823466	0.00387515	0.0120928	0.823466	0.00387515
ENSMUSG00000001829	Clpb	0.0165715	-0.823345	1.60469e-05	0.0292773	0.823345	1.60469e-05
ENSMUSG00000022244	Amacr	0.0036974	-0.822751	0.04996	0.00649191	0.822751	0.04996
ENSMUSG00000006057	Atp5g1	0.408139	-0.822157	3.01851e-11	0.721621	0.822157	3.01851e-11
ENSMUSG00000026809	Spaca9	0.00614748	-0.821952	0.00445491	0.0108199	0.821952	0.00445491
ENSMUSG00000031840	Rab3a	0.00521199	-0.82181	0.0045838	0.00916506	0.82181	0.0045838
ENSMUSG00000068220	Lgals1	1.77502	-0.821042	1.124e-11	3.1361	0.821042	1.124e-11
ENSMUSG00000044468	Fam46c	0.132527	-0.820959	4.98052e-10	0.234091	0.820959	4.98052e-10
ENSMUSG00000090625	Gm20721	0.00240554	-0.820731	0.0455834	0.00420065	0.820731	0.0455834
ENSMUSG00000005881	Ergic3	0.10424	-0.820568	2.11899e-09	0.184065	0.820568	2.11899e-09
ENSMUSG00000071078	Nr2c2ap	0.0340784	-0.819124	5.82545e-07	0.060082	0.819124	5.82545e-07
ENSMUSG00000000149	Gna12	0.0604502	-0.818167	1.09147e-08	0.106544	0.818167	1.09147e-08
ENSMUSG00000033918	Parl	0.076799	-0.81753	3.00875e-09	0.135312	0.81753	3.00875e-09
ENSMUSG00000113313	Gm32036	0.0118049	-0.816898	0.000194902	0.0207487	0.816898	0.000194902
ENSMUSG00000039795	Zfand1	0.015636	-0.816748	0.000106093	0.0274952	0.816748	0.000106093
ENSMUSG00000022048	Dpysl2	0.185315	-0.816657	2.17382e-10	0.326378	0.816657	2.17382e-10
ENSMUSG00000036402	Gng12	0.0719433	-0.816419	8.84938e-09	0.126656	0.816419	8.84938e-09
ENSMUSG00000036430	Tbcc	0.0261936	-0.81633	3.18387e-06	0.0460799	0.81633	3.18387e-06
ENSMUSG00000054676	1600014C10Rik	0.100587	-0.816103	5.69741e-10	0.177064	0.816103	5.69741e-10
ENSMUSG00000024570	Rbfa	0.0600493	-0.815658	2.72477e-08	0.105653	0.815658	2.72477e-08
ENSMUSG00000059714	Flot1	0.0813873	-0.815569	2.53148e-09	0.143204	0.815569	2.53148e-09
ENSMUSG00000024997	Prdx3	0.0622767	-0.814317	1.35242e-08	0.109471	0.814317	1.35242e-08
ENSMUSG00000063888	Rpl7l1	0.0918113	-0.814276	2.6823e-09	0.161407	0.814276	2.6823e-09
ENSMUSG00000096768	Gm47283	0.10816	-0.813446	7.84194e-10	0.190048	0.813446	7.84194e-10
ENSMUSG00000021687	Scamp1	0.0235208	-0.8118	7.89262e-07	0.0412427	0.8118	7.89262e-07
ENSMUSG00000026342	Slc35f5	0.0171506	-0.810914	6.27752e-06	0.030041	0.810914	6.27752e-06
ENSMUSG00000070003	Ssbp4	0.13275	-0.809098	6.66104e-10	0.232563	0.809098	6.66104e-10
ENSMUSG00000029535	Triap1	0.0415178	-0.808766	2.68282e-07	0.072684	0.808766	2.68282e-07
ENSMUSG00000028413	B4galt1	0.235743	-0.808761	1.03272e-10	0.412937	0.808761	1.03272e-10
ENSMUSG00000026526	Fh1	0.052209	-0.808489	5.72531e-08	0.091396	0.808489	5.72531e-08
ENSMUSG00000039377	Hlx	0.0447697	-0.807	4.60924e-08	0.0782848	0.807	4.60924e-08
ENSMUSG00000013822	Elof1	0.0793381	-0.806782	7.64566e-09	0.138749	0.806782	7.64566e-09
ENSMUSG00000011831	Evi5	0.0247681	-0.806723	1.45847e-05	0.0432794	0.806723	1.45847e-05
ENSMUSG00000039166	Akap7	0.0214271	-0.80631	4.85962e-06	0.037424	0.80631	4.85962e-06
ENSMUSG00000055053	Nfic	0.131636	-0.806174	2.12877e-09	0.230145	0.806174	2.12877e-09
ENSMUSG00000029198	Grpel1	0.092925	-0.805956	3.5179e-09	0.162425	0.805956	3.5179e-09
ENSMUSG00000063019	Manbal	0.0468189	-0.804384	9.19412e-08	0.0817217	0.804384	9.19412e-08
ENSMUSG00000027099	Mtx2	0.0565301	-0.803928	4.17013e-08	0.0986516	0.803928	4.17013e-08
ENSMUSG00000035376	Hacd2	0.0433442	-0.803596	1.10896e-07	0.0756117	0.803596	1.10896e-07
ENSMUSG00000008540	Mgst1	0.102859	-0.803453	7.36067e-09	0.179482	0.803453	7.36067e-09
ENSMUSG00000116657	AC127341.3	0.0128741	-0.802325	3.98024e-05	0.0224035	0.802325	3.98024e-05
ENSMUSG00000070284	Gmppb	0.038934	-0.802185	9.93739e-08	0.0678469	0.802185	9.93739e-08
ENSMUSG00000021752	Kctd6	0.0138987	-0.802038	0.000102682	0.0241856	0.802038	0.000102682
ENSMUSG00000027165	B230118H07Rik	0.012295	-0.801766	0.000291831	0.0213851	0.801766	0.000291831
ENSMUSG00000001467	Cyp51	0.08112	-0.800964	1.31246e-08	0.141295	0.800964	1.31246e-08
ENSMUSG00000024164	C3	0.143218	-0.80095	2.22984e-09	0.249493	0.80095	2.22984e-09
ENSMUSG00000015839	Nfe2l2	0.398072	-0.800564	1.0307e-10	0.693362	0.800564	1.0307e-10
ENSMUSG00000025950	Idh1	0.046017	-0.799816	2.44528e-07	0.0800669	0.799816	2.44528e-07
ENSMUSG00000051615	Rap2a	0.124197	-0.798717	3.00875e-09	0.216015	0.798717	3.00875e-09
ENSMUSG00000025825	Iscu	0.166828	-0.797678	7.06353e-10	0.289972	0.797678	7.06353e-10
ENSMUSG00000044949	Ubtd2	0.00427651	-0.797358	0.0262661	0.00738296	0.797358	0.0262661
ENSMUSG00000036977	Anapc10	0.0470861	-0.796179	1.89919e-07	0.0817217	0.796179	1.89919e-07
ENSMUSG00000079426	Arpc4	0.546146	-0.796058	7.87319e-11	0.948329	0.796058	7.87319e-11
ENSMUSG00000060216	Arrb2	0.253472	-0.794214	2.2182e-10	0.439541	0.794214	2.2182e-10
ENSMUSG00000040532	Abhd11	0.0219171	-0.793186	4.60188e-05	0.0379331	0.793186	4.60188e-05
ENSMUSG00000085761	4930455G09Rik	0.0144332	-0.792384	0.000544418	0.0249493	0.792384	0.000544418
ENSMUSG00000060260	Pwwp2b	0.0121613	-0.791636	0.000236914	0.0210033	0.791636	0.000236914
ENSMUSG00000020022	Ndufa12	0.214226	-0.790602	6.14726e-10	0.370548	0.790602	6.14726e-10
ENSMUSG00000023861	Mpc1	0.204604	-0.790481	6.63636e-10	0.353873	0.790481	6.63636e-10
ENSMUSG00000002767	Mrpl2	0.0597375	-0.789795	5.22569e-08	0.103234	0.789795	5.22569e-08
ENSMUSG00000079111	Kdelr2	0.107403	-0.788389	5.62036e-09	0.185465	0.788389	5.62036e-09
ENSMUSG00000002731	Prkra	0.0259709	-0.788328	4.31569e-06	0.0448069	0.788328	4.31569e-06
ENSMUSG00000030970	Ctbp2	0.0306929	-0.788079	6.38962e-07	0.0529537	0.788079	6.38962e-07
ENSMUSG00000029993	Nfu1	0.105443	-0.785965	6.04716e-09	0.181774	0.785965	6.04716e-09
ENSMUSG00000097417	Gm26669	0.0465516	-0.785457	4.93064e-08	0.0801942	0.785457	4.93064e-08
ENSMUSG00000003559	As3mt	0.02802	-0.785276	6.27541e-06	0.0482438	0.785276	6.27541e-06
ENSMUSG00000022722	Arl6	0.00623658	-0.784468	0.00425303	0.0106926	0.784468	0.00425303
ENSMUSG00000037868	Egr2	0.143664	-0.78391	3.69701e-09	0.247329	0.78391	3.69701e-09
ENSMUSG00000004562	Arhgef40	0.0142996	-0.783624	7.12589e-05	0.0245674	0.783624	7.12589e-05
ENSMUSG00000040482	Dxo	0.0256145	-0.783495	3.34748e-06	0.0440432	0.783495	3.34748e-06
ENSMUSG00000027447	Cst3	3.6067	-0.783294	2.06279e-10	6.2078	0.783294	2.06279e-10
ENSMUSG00000042814	Mcts2	0.00387559	-0.783117	0.0319327	0.00661921	0.783117	0.0319327
ENSMUSG00000026981	Il1rn	0.361053	-0.782519	3.21295e-09	0.62106	0.782519	3.21295e-09
ENSMUSG00000031562	Dctd	0.00454379	-0.782324	0.039161	0.00776484	0.782324	0.039161
ENSMUSG00000049299	Trappc1	0.108828	-0.782181	9.98734e-09	0.18712	0.782181	9.98734e-09
ENSMUSG00000039178	Tbc1d19	0.00476653	-0.782109	0.0374545	0.00814672	0.782109	0.0374545
ENSMUSG00000003283	Hck	0.292184	-0.780958	7.04434e-10	0.502041	0.780958	7.04434e-10
ENSMUSG00000020423	Btg2	1.58538	-0.780902	1.17292e-10	2.72419	0.780902	1.17292e-10
ENSMUSG00000023175	Bsg	0.349337	-0.779868	3.90344e-10	0.599802	0.779868	3.90344e-10
ENSMUSG00000073987	Ggh	0.1013	-0.779775	8.7428e-09	0.173881	0.779775	8.7428e-09
ENSMUSG00000038612	Mcl1	1.30888	-0.778906	1.37188e-10	2.24595	0.778906	1.37188e-10
ENSMUSG00000085501	Gm11772	0.00507835	-0.777663	0.00712927	0.00865589	0.777663	0.00712927
ENSMUSG00000021494	Ddx41	0.0590247	-0.776574	7.10588e-08	0.10107	0.776574	7.10588e-08
ENSMUSG00000031266	Gla	0.070206	-0.775832	3.75198e-08	0.120164	0.775832	3.75198e-08
ENSMUSG00000073411	H2-D1	4.06977	-0.775292	1.14806e-10	6.96608	0.775292	1.14806e-10
ENSMUSG00000090946	Ccdc71l	0.0885594	-0.774758	1.10803e-08	0.151478	0.774758	1.10803e-08
ENSMUSG00000070031	Sp140	0.207589	-0.772702	1.44057e-09	0.354637	0.772702	1.44057e-09
ENSMUSG00000029622	Arpc1b	1.3214	-0.772433	1.83273e-10	2.25728	0.772433	1.83273e-10
ENSMUSG00000001750	Tcirg1	0.170214	-0.771863	1.81905e-09	0.290609	0.771863	1.81905e-09
ENSMUSG00000030407	Qpctl	0.0235208	-0.771285	7.17438e-06	0.0400971	0.771285	7.17438e-06
ENSMUSG00000039199	Zdhhc1	0.00614748	-0.770727	0.00894773	0.010438	0.770727	0.00894773
ENSMUSG00000001630	Stk38l	0.0277082	-0.770699	1.35499e-06	0.0472255	0.770699	1.35499e-06
ENSMUSG00000097347	Gm17275	0.0029401	-0.770467	0.0477132	0.0049644	0.770467	0.0477132
ENSMUSG00000012519	Mlkl	0.0324302	-0.769725	2.38511e-06	0.0552449	0.769725	2.38511e-06
ENSMUSG00000032171	Pin1	0.0788036	-0.768122	4.7634e-08	0.134166	0.768122	4.7634e-08
ENSMUSG00000019082	Slc25a22	0.0264164	-0.767915	7.48112e-06	0.0449342	0.767915	7.48112e-06
ENSMUSG00000001983	Taco1	0.0043656	-0.767915	0.0146772	0.00738296	0.767915	0.0146772
ENSMUSG00000069893	9930111J21Rik1	0.00743934	-0.766167	0.00167805	0.012602	0.766167	0.00167805
ENSMUSG00000032478	Nme6	0.00841938	-0.764952	0.00440984	0.0142568	0.764952	0.00440984
ENSMUSG00000092415	Gm20513	0.00325193	-0.764607	0.0318579	0.00547357	0.764607	0.0318579
ENSMUSG00000005161	Prdx2	0.283051	-0.762831	1.86215e-09	0.480274	0.762831	1.86215e-09
ENSMUSG00000025648	Pfkfb4	0.0372413	-0.762646	3.93143e-07	0.063137	0.762646	3.93143e-07
ENSMUSG00000080268	Brms1	0.0496253	-0.762488	3.85295e-07	0.0841403	0.762488	3.85295e-07
ENSMUSG00000015656	Hspa8	2.58154	-0.762262	2.83893e-10	4.37899	0.762262	2.83893e-10
ENSMUSG00000046675	Tmem251	0.0629449	-0.761589	9.76031e-08	0.106671	0.761589	9.76031e-08
ENSMUSG00000021040	Slirp	0.150836	-0.761098	8.46938e-09	0.255603	0.761098	8.46938e-09
ENSMUSG00000079339	Ifit1bl1	0.0375085	-0.761024	3.58898e-06	0.0635189	0.761024	3.58898e-06
ENSMUSG00000003868	Ruvbl2	0.0348803	-0.761005	1.13999e-06	0.0590637	0.761005	1.13999e-06
ENSMUSG00000021361	Tmem14c	0.30381	-0.758643	1.68725e-09	0.514007	0.758643	1.68725e-09
ENSMUSG00000026480	Ncf2	0.371744	-0.758346	1.11618e-09	0.628825	0.758346	1.11618e-09
ENSMUSG00000029366	Dck	0.105844	-0.757083	2.71611e-08	0.178846	0.757083	2.71611e-08
ENSMUSG00000022551	Cyc1	0.136091	-0.754983	1.25996e-08	0.229636	0.754983	1.25996e-08
ENSMUSG00000003438	Timm50	0.0437006	-0.754958	1.04692e-06	0.0737023	0.754958	1.04692e-06
ENSMUSG00000007039	Ddah2	0.00561292	-0.754762	0.0210016	0.00941964	0.754762	0.0210016
ENSMUSG00000003444	Med29	0.0490017	-0.754325	4.95284e-07	0.0826128	0.754325	4.95284e-07
ENSMUSG00000022420	Dnal4	0.0119831	-0.750696	0.000743031	0.0201122	0.750696	0.000743031
ENSMUSG00000020402	Vdac1	0.170169	-0.750603	8.4285e-09	0.286281	0.750603	8.4285e-09
ENSMUSG00000036138	Acaa1a	0.124509	-0.750228	1.76506e-08	0.209396	0.750228	1.76506e-08
ENSMUSG00000047557	Lxn	0.0412059	-0.749872	1.4896e-06	0.0692471	0.749872	1.4896e-06
ENSMUSG00000035443	Thyn1	0.0683796	-0.749845	1.52738e-07	0.114945	0.749845	1.52738e-07
ENSMUSG00000067274	Rplp0	3.33381	-0.749259	5.62648e-10	5.6043	0.749259	5.62648e-10
ENSMUSG00000023094	Msrb2	0.00374195	-0.749094	0.0252122	0.00623733	0.749094	0.0252122
ENSMUSG00000050188	Lsm10	0.0398695	-0.748932	2.24991e-06	0.0669558	0.748932	2.24991e-06
ENSMUSG00000024091	Vapa	0.262337	-0.7488	3.10495e-09	0.440814	0.7488	3.10495e-09
ENSMUSG00000028416	Bag1	0.283853	-0.748777	2.52331e-09	0.476965	0.748777	2.52331e-09
ENSMUSG00000014243	Zswim7	0.0148787	-0.748663	0.000311993	0.0249493	0.748663	0.000311993
ENSMUSG00000043263	Ifi209	0.304835	-0.746984	3.42367e-09	0.511588	0.746984	3.42367e-09
ENSMUSG00000002728	Naa20	0.106289	-0.746916	2.4277e-08	0.178337	0.746916	2.4277e-08
ENSMUSG00000027131	Emc4	0.0547928	-0.746865	4.10066e-07	0.0919051	0.746865	4.10066e-07
ENSMUSG00000004936	Map2k1	0.0893167	-0.746646	5.20118e-08	0.149823	0.746646	5.20118e-08
ENSMUSG00000016559	H3f3b	4.33424	-0.743929	7.25719e-10	7.25923	0.743929	7.25719e-10
ENSMUSG00000024338	Psmb8	1.13773	-0.743887	1.03457e-09	1.90544	0.743887	1.03457e-09
ENSMUSG00000025436	Atp23	0.00877575	-0.743253	0.00414564	0.0146386	0.743253	0.00414564
ENSMUSG00000112148	Lilrb4a	0.208836	-0.743205	5.63609e-09	0.349545	0.743205	5.63609e-09
ENSMUSG00000030611	Mrps11	0.0397359	-0.742779	2.76986e-06	0.0664467	0.742779	2.76986e-06
ENSMUSG00000026712	Mrc1	0.108561	-0.740904	1.93735e-07	0.181392	0.740904	1.93735e-07
ENSMUSG00000027166	Dnajc24	0.0335439	-0.740842	3.52575e-06	0.0560087	0.740842	3.52575e-06
ENSMUSG00000002083	Bbc3	0.0558619	-0.740793	1.47193e-07	0.0933054	0.740793	1.47193e-07
ENSMUSG00000041268	Dmxl2	0.028911	-0.740188	1.59597e-05	0.0482438	0.740188	1.59597e-05
ENSMUSG00000026958	Dpp7	0.0144332	-0.740188	0.000668447	0.0240583	0.740188	0.000668447
ENSMUSG00000097000	Gm17435	0.0113149	-0.739443	0.000401849	0.0188393	0.739443	0.000401849
ENSMUSG00000054342	Kcnn4	0.107358	-0.738644	4.85157e-08	0.1791	0.738644	4.85157e-08
ENSMUSG00000029561	Oasl2	0.294277	-0.737738	4.9616e-09	0.490712	0.737738	4.9616e-09
ENSMUSG00000050549	Fam241a	0.0901185	-0.736206	1.32666e-07	0.150078	0.736206	1.32666e-07
ENSMUSG00000008305	Tle1	0.0231199	-0.735434	0.000114283	0.0384423	0.735434	0.000114283
ENSMUSG00000020707	Rnf135	0.0137205	-0.735018	0.000411007	0.0227853	0.735018	0.000411007
ENSMUSG00000072244	Trim6	0.00347466	-0.734409	0.0385965	0.00572816	0.734409	0.0385965
ENSMUSG00000004849	Ap1s1	0.0898512	-0.734363	8.79855e-08	0.149441	0.734363	8.79855e-08
ENSMUSG00000032381	Fam96a	0.209905	-0.733737	1.24925e-08	0.349036	0.733737	1.24925e-08
ENSMUSG00000028945	Rheb	0.186206	-0.73233	1.25567e-08	0.309321	0.73233	1.25567e-08
ENSMUSG00000024958	Gpr137	0.0246345	-0.731803	2.66335e-05	0.0408609	0.731803	2.66335e-05
ENSMUSG00000042106	Fam212a	0.0065484	-0.73144	0.0242903	0.0108199	0.73144	0.0242903
ENSMUSG00000028037	Ifi44	0.0393795	-0.730719	1.32209e-05	0.065301	0.730719	1.32209e-05
ENSMUSG00000068749	Psma5	0.293342	-0.730685	8.51111e-09	0.486766	0.730685	8.51111e-09
ENSMUSG00000019461	Plscr3	0.0298019	-0.730237	1.08687e-05	0.0493895	0.730237	1.08687e-05
ENSMUSG00000021916	Glt8d1	0.0191552	-0.728868	3.73001e-05	0.0316958	0.728868	3.73001e-05
ENSMUSG00000019080	Mfsd3	0.00441015	-0.728753	0.0357475	0.00725567	0.728753	0.0357475
ENSMUSG00000027952	Pmvk	0.0793827	-0.727162	6.32616e-07	0.131366	0.727162	6.32616e-07
ENSMUSG00000034723	Tmx4	0.0917667	-0.725878	2.05565e-07	0.151733	0.725878	2.05565e-07
ENSMUSG00000012405	Rpl15	2.25301	-0.725816	2.28455e-09	3.72636	0.725816	2.28455e-09
ENSMUSG00000026887	Mrrf	0.0135868	-0.724846	0.000784563	0.0224035	0.724846	0.000784563
ENSMUSG00000086997	Gm12981	0.00449924	-0.724846	0.0411744	0.00738296	0.724846	0.0411744
ENSMUSG00000032265	Fam46a	0.291382	-0.724809	1.73545e-08	0.481547	0.724809	1.73545e-08
ENSMUSG00000045980	Tmem104	0.024679	-0.724714	1.2336e-05	0.0407336	0.724714	1.2336e-05
ENSMUSG00000039670	Oxld1	0.0110476	-0.724551	0.00132861	0.0182028	0.724551	0.00132861
ENSMUSG00000031143	Ccdc22	0.0318511	-0.724299	4.90488e-06	0.0525718	0.724299	4.90488e-06
ENSMUSG00000038527	C1rl	0.0159924	-0.723215	0.00100254	0.0263495	0.723215	0.00100254
ENSMUSG00000027221	Chst1	0.00396468	-0.723215	0.0303019	0.00649191	0.723215	0.0303019
ENSMUSG00000019804	Snx3	0.301984	-0.722355	1.01634e-08	0.498223	0.722355	1.01634e-08
ENSMUSG00000027195	Hsd17b12	0.140546	-0.722054	6.59407e-08	0.2318	0.722054	6.59407e-08
ENSMUSG00000031807	Pgls	0.264564	-0.721953	1.20784e-08	0.436358	0.721953	1.20784e-08
ENSMUSG00000031068	Glrx3	0.148921	-0.721654	4.46276e-08	0.245547	0.721654	4.46276e-08
ENSMUSG00000028744	Pqlc2	0.0153242	-0.7208	0.000427732	0.0252039	0.7208	0.000427732
ENSMUSG00000104340	Gm10522	0.00374195	-0.719947	0.0387929	0.00611004	0.719947	0.0387929
ENSMUSG00000038147	Cd84	0.235743	-0.719825	1.253e-08	0.388242	0.719825	1.253e-08
ENSMUSG00000058715	Fcer1g	4.54838	-0.719777	3.00054e-09	7.49141	0.719777	3.00054e-09
ENSMUSG00000053898	Ech1	0.105532	-0.719699	1.45104e-07	0.173754	0.719699	1.45104e-07
ENSMUSG00000034902	Pip5k1c	0.0714533	-0.71958	4.23303e-07	0.117618	0.71958	4.23303e-07
ENSMUSG00000036622	Atp13a2	0.123751	-0.719036	1.3254e-07	0.203668	0.719036	1.3254e-07
ENSMUSG00000031533	Mrps31	0.0257927	-0.718423	3.97681e-05	0.0423884	0.718423	3.97681e-05
ENSMUSG00000063849	Ppcdc	0.0480216	-0.717599	9.79961e-07	0.0789213	0.717599	9.79961e-07
ENSMUSG00000062937	Mtap	0.0326975	-0.717542	4.09049e-06	0.0537174	0.717542	4.09049e-06
ENSMUSG00000022889	Mrpl39	0.0344794	-0.717476	1.68274e-05	0.0566451	0.717476	1.68274e-05
ENSMUSG00000022951	Rcan1	0.0188434	-0.717445	0.000346829	0.0309321	0.717445	0.000346829
ENSMUSG00000041716	Gm20604	0.0121168	-0.716492	0.00176033	0.0198576	0.716492	0.00176033
ENSMUSG00000002679	Med6	0.029401	-0.715977	2.58758e-05	0.0482438	0.715977	2.58758e-05
ENSMUSG00000036820	Amdhd2	0.0818328	-0.715101	2.59339e-07	0.134294	0.715101	2.59339e-07
ENSMUSG00000031585	Gtf2e2	0.0406714	-0.714752	5.54443e-06	0.0667012	0.714752	5.54443e-06
ENSMUSG00000029465	Arpc3	1.01848	-0.714307	5.05145e-09	1.6711	0.714307	5.05145e-09
ENSMUSG00000020309	Chac2	0.00841938	-0.712957	0.0118016	0.0137476	0.712957	0.0118016
ENSMUSG00000029073	Cptp	0.00935486	-0.712392	0.00575208	0.0152751	0.712392	0.00575208
ENSMUSG00000096981	Gm16845	0.00392013	-0.71132	0.0416349	0.00636462	0.71132	0.0416349
ENSMUSG00000025155	Dus1l	0.0330093	-0.710672	1.95435e-05	0.053972	0.710672	1.95435e-05
ENSMUSG00000036427	Gpi1	0.494739	-0.710258	1.04766e-08	0.809453	0.710258	1.04766e-08
ENSMUSG00000063193	Cd300lb	0.0240108	-0.709276	2.26475e-05	0.0392061	0.709276	2.26475e-05
ENSMUSG00000029538	Srsf9	0.276637	-0.70884	2.48193e-08	0.452143	0.70884	2.48193e-08
ENSMUSG00000001143	Lman2l	0.0368849	-0.708143	8.40444e-06	0.0602093	0.708143	8.40444e-06
ENSMUSG00000007783	Cpt1c	0.0036974	-0.707273	0.0461577	0.00598274	0.707273	0.0461577
ENSMUSG00000020869	Lrrc59	0.0969342	-0.706113	4.4026e-07	0.158097	0.706113	4.4026e-07
ENSMUSG00000056145	AI504432	0.131191	-0.706049	9.32154e-08	0.213979	0.706049	9.32154e-08
ENSMUSG00000037916	Ndufv1	0.0819664	-0.705901	5.1732e-07	0.133657	0.705901	5.1732e-07
ENSMUSG00000099974	Bcl2a1d	0.434734	-0.705165	1.91805e-08	0.708764	0.705165	1.91805e-08
ENSMUSG00000001627	Ifrd1	0.329291	-0.704343	3.07901e-08	0.536538	0.704343	3.07901e-08
ENSMUSG00000022022	Mtrf1	0.00886485	-0.703662	0.00500132	0.014384	0.703662	0.00500132
ENSMUSG00000025503	Taldo1	0.57323	-0.703007	1.35044e-08	0.933181	0.703007	1.35044e-08
ENSMUSG00000070348	Ccnd1	0.369562	-0.702658	5.2032e-08	0.601457	0.702658	5.2032e-08
ENSMUSG00000052962	Mrpl35	0.0664195	-0.701217	1.59411e-06	0.107944	0.701217	1.59411e-06
ENSMUSG00000026627	Tmem206	0.015636	-0.699053	0.000640297	0.0253312	0.699053	0.000640297
ENSMUSG00000074738	Fndc10	0.00387559	-0.699053	0.0464567	0.00623733	0.699053	0.0464567
ENSMUSG00000032295	Man2c1	0.0172842	-0.698904	0.000149042	0.0280043	0.698904	0.000149042
ENSMUSG00000097554	Gm26825	0.00521199	-0.698074	0.0159729	0.0084013	0.698074	0.0159729
ENSMUSG00000066682	Pilrb2	0.065484	-0.697679	1.10558e-06	0.106162	0.697679	1.10558e-06
ENSMUSG00000027514	Zbp1	0.473668	-0.69737	2.2791e-08	0.768083	0.69737	2.2791e-08
ENSMUSG00000069744	Psmb3	0.449924	-0.697241	2.29951e-08	0.729513	0.697241	2.29951e-08
ENSMUSG00000034744	Nagk	0.0441015	-0.696313	6.08348e-06	0.0714111	0.696313	6.08348e-06
ENSMUSG00000022386	Trmu	0.00726116	-0.696235	0.00532314	0.0117109	0.696235	0.00532314
ENSMUSG00000036473	Tbc1d24	0.00993397	-0.695958	0.00166917	0.0160388	0.695958	0.00166917
ENSMUSG00000026547	Tagln2	0.651633	-0.695763	2.07336e-08	1.05551	0.695763	2.07336e-08
ENSMUSG00000062991	Nrg1	0.0243226	-0.695356	0.000238591	0.0393334	0.695356	0.000238591
ENSMUSG00000044583	Tlr7	0.0288219	-0.694415	2.22773e-05	0.046589	0.694415	2.22773e-05
ENSMUSG00000072235	Tuba1a	0.152262	-0.694133	1.82492e-07	0.246311	0.694133	1.82492e-07
ENSMUSG00000022218	Tgm1	0.00467743	-0.693598	0.0234445	0.00751025	0.693598	0.0234445
ENSMUSG00000097039	Pvt1	0.0334102	-0.693278	8.27027e-06	0.053972	0.693278	8.27027e-06
ENSMUSG00000023967	Mrps18a	0.0790709	-0.693192	1.01007e-06	0.127802	0.693192	1.01007e-06
ENSMUSG00000026820	Ptges2	0.0145223	-0.692863	0.00094233	0.0234218	0.692863	0.00094233
ENSMUSG00000025525	Apool	0.037464	-0.69177	8.43543e-06	0.0604639	0.69177	8.43543e-06
ENSMUSG00000062169	Cnih4	0.226878	-0.691397	9.55341e-08	0.366348	0.691397	9.55341e-08
ENSMUSG00000034729	Mrps10	0.0414287	-0.69091	1.1982e-05	0.0668285	0.69091	1.1982e-05
ENSMUSG00000048970	C1galt1c1	0.0450815	-0.690081	7.85623e-06	0.072684	0.690081	7.85623e-06
ENSMUSG00000059518	Znhit1	0.152217	-0.690077	1.84671e-07	0.245547	0.690077	1.84671e-07
ENSMUSG00000079442	St6galnac4	0.0747053	-0.689322	7.86857e-07	0.120419	0.689322	7.86857e-07
ENSMUSG00000019916	P4ha1	0.0873566	-0.688958	8.86659e-07	0.140785	0.688958	8.86659e-07
ENSMUSG00000029346	Srrd	0.02704	-0.688766	4.20064e-05	0.043534	0.688766	4.20064e-05
ENSMUSG00000098183	Gm27010	0.0121168	-0.688658	0.000827071	0.0194757	0.688658	0.000827071
ENSMUSG00000044252	Osbpl1a	0.00935486	-0.688347	0.0141525	0.0150205	0.688347	0.0141525
ENSMUSG00000020903	Stx8	0.0913658	-0.687986	7.5424e-07	0.14715	0.687986	7.5424e-07
ENSMUSG00000021918	Nek4	0.0125177	-0.68796	0.00201349	0.0201122	0.68796	0.00201349
ENSMUSG00000079057	Cyp4v3	0.0348803	-0.687821	2.02154e-05	0.056136	0.687821	2.02154e-05
ENSMUSG00000027293	Ehd4	0.238059	-0.687639	9.37597e-08	0.383405	0.687639	9.37597e-08
ENSMUSG00000026956	Uap1l1	0.08112	-0.687541	1.33606e-06	0.130602	0.687541	1.33606e-06
ENSMUSG00000026659	Dusp12	0.0192443	-0.687142	0.000295933	0.0309321	0.687142	0.000295933
ENSMUSG00000035268	Pkig	0.0791154	-0.686627	1.08934e-06	0.127292	0.686627	1.08934e-06
ENSMUSG00000024677	Ms4a6b	0.664596	-0.686014	2.88878e-08	1.06926	0.686014	2.88878e-08
ENSMUSG00000010911	Apip	0.0349248	-0.685982	4.50714e-05	0.056136	0.685982	4.50714e-05
ENSMUSG00000025355	Mmp19	0.0165715	-0.685842	0.00108599	0.0266041	0.685842	0.00108599
ENSMUSG00000039616	Mocos	0.00810755	-0.685429	0.0074	0.0129838	0.685429	0.0074
ENSMUSG00000035953	Tmem55b	0.110922	-0.68539	5.13411e-07	0.178337	0.68539	5.13411e-07
ENSMUSG00000057497	Fam136a	0.0237881	-0.684853	0.000104539	0.0381877	0.684853	0.000104539
ENSMUSG00000058325	Dock1	0.0160369	-0.684109	0.0014854	0.0257131	0.684109	0.0014854
ENSMUSG00000037772	Mrpl23	0.195739	-0.68386	1.56515e-07	0.314412	0.68386	1.56515e-07
ENSMUSG00000056708	Ier5	0.572072	-0.683117	3.64628e-08	0.918542	0.683117	3.64628e-08
ENSMUSG00000017760	Ctsa	0.428631	-0.682436	5.61762e-08	0.687888	0.682436	5.61762e-08
ENSMUSG00000032301	Psma4	0.370987	-0.68176	6.55805e-08	0.595092	0.68176	6.55805e-08
ENSMUSG00000021367	Edn1	0.014255	-0.680052	0.034217	0.0227853	0.680052	0.034217
ENSMUSG00000028458	Tesk1	0.0525654	-0.679522	6.68964e-06	0.0841403	0.679522	6.68964e-06
ENSMUSG00000025473	Adam8	0.112437	-0.679147	5.0033e-07	0.179992	0.679147	5.0033e-07
ENSMUSG00000040158	Tax1bp3	0.0520309	-0.67892	8.13295e-06	0.0832493	0.67892	8.13295e-06
ENSMUSG00000022668	Gtpbp8	0.0203134	-0.678578	0.000194348	0.0324596	0.678578	0.000194348
ENSMUSG00000001305	Rrp15	0.0326529	-0.677987	0.000155207	0.0521899	0.677987	0.000155207
ENSMUSG00000024037	Wdr4	0.0130077	-0.677423	0.00133259	0.0207487	0.677423	0.00133259
ENSMUSG00000037062	Sh3glb1	0.588064	-0.677323	4.75158e-08	0.940437	0.677323	4.75158e-08
ENSMUSG00000025532	Crcp	0.0339448	-0.677181	4.62665e-05	0.0542266	0.677181	4.62665e-05
ENSMUSG00000045257	Morn2	0.00743934	-0.6769	0.0182013	0.0118382	0.6769	0.0182013
ENSMUSG00000031813	Mvb12a	0.123707	-0.675639	4.80381e-07	0.197558	0.675639	4.80381e-07
ENSMUSG00000042111	Ccdc115	0.0781354	-0.675482	2.21497e-06	0.124747	0.675482	2.21497e-06
ENSMUSG00000070934	Rraga	0.0921231	-0.674836	1.64453e-06	0.147023	0.674836	1.64453e-06
ENSMUSG00000020585	Laptm4a	0.293565	-0.674229	1.40645e-07	0.468436	0.674229	1.40645e-07
ENSMUSG00000035559	Mpv17l2	0.052209	-0.673992	9.9497e-06	0.0832493	0.673992	9.9497e-06
ENSMUSG00000078851	Hist3h2a	0.0376422	-0.672757	3.21752e-05	0.0599547	0.672757	3.21752e-05
ENSMUSG00000022793	B4galt4	0.00841938	-0.672693	0.0049937	0.0133657	0.672693	0.0049937
ENSMUSG00000048076	Arf1	0.473312	-0.672647	6.45152e-08	0.754462	0.672647	6.45152e-08
ENSMUSG00000033644	Piwil2	0.00458834	-0.67217	0.0379546	0.00725567	0.67217	0.0379546
ENSMUSG00000002844	Adprh	0.111546	-0.67215	5.37145e-07	0.1777	0.67215	5.37145e-07
ENSMUSG00000033467	Crlf2	0.236455	-0.671785	1.64322e-07	0.376658	0.671785	1.64322e-07
ENSMUSG00000057191	AB124611	0.191507	-0.671522	2.34692e-07	0.304993	0.671522	2.34692e-07
ENSMUSG00000096145	Vkorc1	0.0395132	-0.671497	3.2e-05	0.0628825	0.671497	3.2e-05
ENSMUSG00000067916	Zfp991	0.0240108	-0.671432	6.61882e-05	0.0381877	0.671432	6.61882e-05
ENSMUSG00000033423	Eri3	0.0256145	-0.671133	5.70173e-05	0.0407336	0.671133	5.70173e-05
ENSMUSG00000023008	Fmnl3	0.0314502	-0.671114	3.41476e-05	0.0500259	0.671114	3.41476e-05
ENSMUSG00000058258	Idi1	0.071587	-0.670931	7.13714e-06	0.113927	0.670931	7.13714e-06
ENSMUSG00000026811	St6galnac6	0.0144332	-0.670178	0.000631754	0.0229126	0.670178	0.000631754
ENSMUSG00000029426	Scarb2	0.134977	-0.670149	4.25132e-07	0.214742	0.670149	4.25132e-07
ENSMUSG00000031641	Cbr4	0.016126	-0.669014	0.0010544	0.0255858	0.669014	0.0010544
ENSMUSG00000023452	Pisd	0.049358	-0.668711	5.42357e-06	0.0784121	0.668711	5.42357e-06
ENSMUSG00000005575	Ube2m	0.182286	-0.668604	3.41541e-07	0.289718	0.668604	3.41541e-07
ENSMUSG00000074212	Dnajb14	0.0988497	-0.66858	1.51834e-06	0.157079	0.66858	1.51834e-06
ENSMUSG00000033809	Alg3	0.0178188	-0.66807	0.000677041	0.0282589	0.66807	0.000677041
ENSMUSG00000073468	Sft2d1	0.165937	-0.665934	4.09831e-07	0.263241	0.665934	4.09831e-07
ENSMUSG00000075705	Msrb1	0.556659	-0.66439	1.15913e-07	0.882264	0.66439	1.15913e-07
ENSMUSG00000021486	Prelid1	0.410456	-0.663685	1.34695e-07	0.65021	0.663685	1.34695e-07
ENSMUSG00000015542	Nat9	0.0302474	-0.663658	0.000110542	0.047862	0.663658	0.000110542
ENSMUSG00000003062	Stard3nl	0.133908	-0.663557	7.33804e-07	0.212069	0.663557	7.33804e-07
ENSMUSG00000023947	Nfkbie	0.12001	-0.663523	7.30141e-07	0.190048	0.663523	7.30141e-07
ENSMUSG00000085287	4833418N02Rik	0.00815209	-0.663492	0.00690334	0.0128565	0.663492	0.00690334
ENSMUSG00000048755	Mcat	0.0116268	-0.661114	0.00704442	0.0183301	0.661114	0.00704442
ENSMUSG00000040964	Arhgef10l	0.0239663	-0.659655	0.000200308	0.0378059	0.659655	0.000200308
ENSMUSG00000029486	Mrpl1	0.0379986	-0.659179	3.39689e-05	0.0599547	0.659179	3.39689e-05
ENSMUSG00000002658	Gtf2f1	0.0892276	-0.658401	2.21603e-06	0.140785	0.658401	2.21603e-06
ENSMUSG00000049401	Ogfr	0.164735	-0.657476	4.94775e-07	0.259804	0.657476	4.94775e-07
ENSMUSG00000052160	Pld4	0.492289	-0.656965	2.27453e-07	0.776229	0.656965	2.27453e-07
ENSMUSG00000023170	Gps2	0.0878466	-0.655916	2.43569e-06	0.138367	0.655916	2.43569e-06
ENSMUSG00000025353	Ormdl2	0.0697605	-0.655726	7.30867e-06	0.109853	0.655726	7.30867e-06
ENSMUSG00000037278	Tmem97	0.0274409	-0.654893	0.000233616	0.0431521	0.654893	0.000233616
ENSMUSG00000056629	Fkbp2	0.173733	-0.65445	8.17241e-07	0.273424	0.65445	8.17241e-07
ENSMUSG00000052688	Rab7b	0.122861	-0.653605	3.51487e-06	0.19323	0.653605	3.51487e-06
ENSMUSG00000037904	Ankrd9	0.00877575	-0.653456	0.0194999	0.0137476	0.653456	0.0194999
ENSMUSG00000000171	Sdhd	0.152395	-0.652821	8.57927e-07	0.239564	0.652821	8.57927e-07
ENSMUSG00000007659	Bcl2l1	0.113149	-0.652596	1.0912e-06	0.177828	0.652596	1.0912e-06
ENSMUSG00000022217	Emc9	0.0172842	-0.652469	0.00231964	0.0271133	0.652469	0.00231964
ENSMUSG00000000732	Icosl	0.035593	-0.652132	3.58498e-05	0.0558814	0.652132	3.58498e-05
ENSMUSG00000002661	Alkbh7	0.0245008	-0.651894	0.000300773	0.0384423	0.651894	0.000300773
ENSMUSG00000004933	Matk	0.0383549	-0.651827	4.91516e-05	0.0602093	0.651827	4.91516e-05
ENSMUSG00000006050	Sra1	0.150881	-0.651822	9.36711e-07	0.237019	0.651822	9.36711e-07
ENSMUSG00000018008	Cyth4	0.448677	-0.65079	2.11728e-07	0.704436	0.65079	2.11728e-07
ENSMUSG00000001247	Lsr	0.0212044	-0.650206	0.0011296	0.0332233	0.650206	0.0011296
ENSMUSG00000031563	Wwc2	0.0216944	-0.64998	0.000728851	0.0339871	0.64998	0.000728851
ENSMUSG00000015950	Ncf1	0.245276	-0.64982	4.35374e-07	0.384805	0.64982	4.35374e-07
ENSMUSG00000059734	Ndufs8	0.138318	-0.649342	1.36913e-06	0.216906	0.649342	1.36913e-06
ENSMUSG00000025591	Tma16	0.0347021	-0.648765	4.57457e-05	0.0543539	0.648765	4.57457e-05
ENSMUSG00000020464	Pnpt1	0.039825	-0.648464	1.86821e-05	0.0623733	0.648464	1.86821e-05
ENSMUSG00000038467	Chmp4b	0.601785	-0.648341	1.78324e-07	0.943237	0.648341	1.78324e-07
ENSMUSG00000015247	Nipsnap3b	0.0704733	-0.647734	4.50071e-06	0.110363	0.647734	4.50071e-06
ENSMUSG00000000355	Mcts1	0.131681	-0.647378	1.13243e-06	0.206214	0.647378	1.13243e-06
ENSMUSG00000036620	Mgat4b	0.0383995	-0.647108	6.25405e-05	0.060082	0.647108	6.25405e-05
ENSMUSG00000047821	Trim16	0.00458834	-0.647079	0.0472599	0.00712838	0.647079	0.0472599
ENSMUSG00000021218	Gdi2	0.757254	-0.646566	1.80954e-07	1.18547	0.646566	1.80954e-07
ENSMUSG00000000827	Tpd52l2	0.0729234	-0.645873	5.19868e-06	0.114054	0.645873	5.19868e-06
ENSMUSG00000031077	Fadd	0.0149232	-0.645873	0.000952414	0.0232945	0.645873	0.000952414
ENSMUSG00000025144	Cenpx	0.147629	-0.644794	1.27146e-06	0.230781	0.644794	1.27146e-06
ENSMUSG00000053553	3110082I17Rik	0.0230753	-0.644785	0.000292072	0.0360238	0.644785	0.000292072
ENSMUSG00000020116	Pno1	0.0552382	-0.644609	2.36537e-05	0.0863043	0.644609	2.36537e-05
ENSMUSG00000033379	Atp6v0b	0.476875	-0.644442	2.80929e-07	0.745424	0.644442	2.80929e-07
ENSMUSG00000048277	Syngr2	0.306973	-0.64427	5.72915e-07	0.479765	0.64427	5.72915e-07
ENSMUSG00000022503	Nubp1	0.119698	-0.643911	2.5325e-06	0.186993	0.643911	2.5325e-06
ENSMUSG00000044092	C130050O18Rik	0.0471307	-0.643561	2.10779e-05	0.073575	0.643561	2.10779e-05
ENSMUSG00000024544	Ldlrad4	0.0134086	-0.642546	0.00155261	0.020876	0.642546	0.00155261
ENSMUSG00000020841	Cpd	0.148208	-0.642325	1.96024e-06	0.23129	0.642325	1.96024e-06
ENSMUSG00000035142	Nubpl	0.0110476	-0.642089	0.0102676	0.0171845	0.642089	0.0102676
ENSMUSG00000005699	Pard6a	0.0120277	-0.641933	0.00388215	0.018712	0.641933	0.00388215
ENSMUSG00000040390	Map3k10	0.0149678	-0.641585	0.000975858	0.0232945	0.641585	0.000975858
ENSMUSG00000026239	Pde6d	0.0310492	-0.641192	5.81927e-05	0.0483711	0.641192	5.81927e-05
ENSMUSG00000004937	Sgta	0.0654395	-0.640486	9.87305e-06	0.101961	0.640486	9.87305e-06
ENSMUSG00000022814	Umps	0.0366176	-0.640451	0.00011663	0.057027	0.640451	0.00011663
ENSMUSG00000024258	Polr2d	0.0376867	-0.640159	8.8227e-05	0.0586818	0.640159	8.8227e-05
ENSMUSG00000018395	Kif3a	0.0112258	-0.640159	0.00996334	0.0174391	0.640159	0.00996334
ENSMUSG00000030839	Sergef	0.0231644	-0.639236	0.000437471	0.0360238	0.639236	0.000437471
ENSMUSG00000005378	Bud23	0.0430324	-0.638915	5.29379e-05	0.0669558	0.638915	5.29379e-05
ENSMUSG00000072620	Slfn2	0.811735	-0.638443	2.58365e-07	1.26363	0.638443	2.58365e-07
ENSMUSG00000018042	Cyb5r3	0.105576	-0.637622	4.67188e-06	0.164207	0.637622	4.67188e-06
ENSMUSG00000028455	Stoml2	0.0687805	-0.637199	1.13084e-05	0.106926	0.637199	1.13084e-05
ENSMUSG00000025651	Uqcrc1	0.167407	-0.637085	1.39918e-06	0.260313	0.637085	1.39918e-06
ENSMUSG00000050373	Snx21	0.0106022	-0.636129	0.0166018	0.0164207	0.636129	0.0166018
ENSMUSG00000031167	Rbm3	1.38198	-0.63596	2.37268e-07	2.14768	0.63596	2.37268e-07
ENSMUSG00000035158	Mitf	0.0270846	-0.635017	0.000330537	0.0420065	0.635017	0.000330537
ENSMUSG00000029156	Sgcb	0.0225853	-0.634468	0.00136408	0.0350054	0.634468	0.00136408
ENSMUSG00000040152	Thbs1	0.375353	-0.634327	2.79544e-06	0.582617	0.634327	2.79544e-06
ENSMUSG00000041115	Iqsec2	0.0128295	-0.634323	0.0108613	0.0198576	0.634323	0.0108613
ENSMUSG00000024952	Rps6ka4	0.0649049	-0.63421	9.47367e-06	0.100688	0.63421	9.47367e-06
ENSMUSG00000007739	Cct4	0.229684	-0.633523	9.18009e-07	0.356292	0.633523	9.18009e-07
ENSMUSG00000030148	Clec4a2	0.242826	-0.63344	1.44895e-06	0.376658	0.63344	1.44895e-06
ENSMUSG00000040374	Pex2	0.0539464	-0.633398	3.11887e-05	0.0836311	0.633398	3.11887e-05
ENSMUSG00000029545	Acads	0.048868	-0.633134	2.47637e-05	0.075739	0.633134	2.47637e-05
ENSMUSG00000005481	Ddx39	0.103037	-0.633076	5.26457e-06	0.159752	0.633076	5.26457e-06
ENSMUSG00000049823	Zbtb12	0.00570201	-0.632684	0.0318676	0.00878318	0.632684	0.0318676
ENSMUSG00000030579	Tyrobp	3.17121	-0.632621	2.56559e-07	4.91692	0.632621	2.56559e-07
ENSMUSG00000028331	Trmo	0.00784027	-0.631985	0.0387621	0.0120928	0.631985	0.0387621
ENSMUSG00000025439	Clns1a	0.0644595	-0.631331	1.24451e-05	0.0997973	0.631331	1.24451e-05
ENSMUSG00000051483	Cbr1	0.022719	-0.631191	0.000557546	0.0351327	0.631191	0.000557546
ENSMUSG00000047371	Zfp768	0.00792936	-0.630725	0.0114955	0.0122201	0.630725	0.0114955
ENSMUSG00000092274	Neat1	1.19413	-0.630259	4.86868e-07	1.84841	0.630259	4.86868e-07
ENSMUSG00000027602	Map1lc3a	0.0381322	-0.629458	6.58493e-05	0.0589364	0.629458	6.58493e-05
ENSMUSG00000010045	Tmem115	0.0198679	-0.62936	0.00128288	0.0306775	0.62936	0.00128288
ENSMUSG00000025915	Sgk3	0.0832583	-0.627373	1.14907e-05	0.128565	0.627373	1.14907e-05
ENSMUSG00000037820	Tgm2	0.632032	-0.627342	7.19418e-07	0.976333	0.627342	7.19418e-07
ENSMUSG00000035378	Shq1	0.0065484	-0.627103	0.0239139	0.0100561	0.627103	0.0239139
ENSMUSG00000020720	Psmd12	0.134977	-0.625889	3.44129e-06	0.20825	0.625889	3.44129e-06
ENSMUSG00000026271	Gpr35	0.13128	-0.625732	3.67646e-06	0.202522	0.625732	3.67646e-06
ENSMUSG00000021520	Uqcrb	0.55118	-0.625668	6.02341e-07	0.850441	0.625668	6.02341e-07
ENSMUSG00000022453	Naga	0.066865	-0.625517	1.07796e-05	0.103107	0.625517	1.07796e-05
ENSMUSG00000002984	Tomm40	0.08161	-0.624464	1.48961e-05	0.125765	0.624464	1.48961e-05
ENSMUSG00000032436	Cmtm7	0.312096	-0.624218	1.07612e-06	0.481038	0.624218	1.07612e-06
ENSMUSG00000058569	Tmed9	0.313922	-0.623793	1.0185e-06	0.483711	0.623793	1.0185e-06
ENSMUSG00000014873	Surf2	0.0215162	-0.623671	0.000758528	0.033096	0.623671	0.000758528
ENSMUSG00000058881	Zfp516	0.0641476	-0.623544	2.71351e-05	0.0987789	0.623544	2.71351e-05
ENSMUSG00000051495	Irf2bp2	0.517591	-0.622483	6.98736e-07	0.796851	0.622483	6.98736e-07
ENSMUSG00000070427	Il18bp	0.143664	-0.62231	5.15611e-06	0.221107	0.62231	5.15611e-06
ENSMUSG00000028069	Gpatch4	0.0267727	-0.620859	0.000905841	0.0411155	0.620859	0.000905841
ENSMUSG00000017132	Cyth1	0.129988	-0.620837	3.08916e-06	0.199849	0.620837	3.08916e-06
ENSMUSG00000032299	Commd4	0.127805	-0.62025	4.23787e-06	0.196412	0.62025	4.23787e-06
ENSMUSG00000027944	Hax1	0.0551046	-0.620211	3.33814e-05	0.0846495	0.620211	3.33814e-05
ENSMUSG00000040034	Nup43	0.0128741	-0.620121	0.0041529	0.0197303	0.620121	0.0041529
ENSMUSG00000091780	Sco2	0.0235653	-0.619598	0.000959048	0.0361511	0.619598	0.000959048
ENSMUSG00000036634	Mag	0.0088203	-0.619471	0.0102231	0.013493	0.619471	0.0102231
ENSMUSG00000022221	Ripk3	0.0343457	-0.619139	8.49989e-05	0.0526991	0.619139	8.49989e-05
ENSMUSG00000025190	Got1	0.15636	-0.618841	4.13529e-06	0.240074	0.618841	4.13529e-06
ENSMUSG00000025058	5430427O19Rik	0.0547928	-0.61752	2.08179e-05	0.084013	0.61752	2.08179e-05
ENSMUSG00000027487	Cdk5rap1	0.00659295	-0.617388	0.0229606	0.0100561	0.617388	0.0229606
ENSMUSG00000057134	Ado	0.0429433	-0.617051	9.85594e-05	0.0658102	0.617051	9.85594e-05
ENSMUSG00000107002	0610012G03Rik	0.118807	-0.616901	7.31225e-06	0.182155	0.616901	7.31225e-06
ENSMUSG00000031954	Cfdp1	0.111635	-0.616272	8.86523e-06	0.171081	0.616272	8.86523e-06
ENSMUSG00000020895	Tmem107	0.00668204	-0.616074	0.0460642	0.0101834	0.616074	0.0460642
ENSMUSG00000021948	Prkcd	0.463155	-0.615883	1.10558e-06	0.709783	0.615883	1.10558e-06
ENSMUSG00000043091	Tuba1c	0.25414	-0.615209	2.22767e-06	0.38926	0.615209	2.22767e-06
ENSMUSG00000026110	Mgat4a	0.118272	-0.614309	4.35235e-06	0.18101	0.614309	4.35235e-06
ENSMUSG00000022089	Bin3	0.0754626	-0.614107	1.1545e-05	0.115454	0.614107	1.1545e-05
ENSMUSG00000025792	Slc25a10	0.0144332	-0.613276	0.0100374	0.0220216	0.613276	0.0100374
ENSMUSG00000041977	Arhgef11	0.0207589	-0.613134	0.000564483	0.0316958	0.613134	0.000564483
ENSMUSG00000024960	Plcb3	0.0182643	-0.612993	0.00825955	0.027877	0.612993	0.00825955
ENSMUSG00000024902	Mrpl11	0.0764426	-0.612875	3.57687e-05	0.116854	0.612875	3.57687e-05
ENSMUSG00000033916	Chmp2a	0.404798	-0.612512	1.38071e-06	0.618896	0.612512	1.38071e-06
ENSMUSG00000053644	Aldh7a1	0.0107804	-0.612184	0.00584403	0.0164207	0.612184	0.00584403
ENSMUSG00000028959	Fastk	0.0363503	-0.611925	0.000156363	0.0554995	0.611925	0.000156363
ENSMUSG00000056612	Ppp1r14b	0.25472	-0.611454	2.73219e-06	0.389133	0.611454	2.73219e-06
ENSMUSG00000101655	2310040G24Rik	0.0141214	-0.611136	0.00773657	0.0215124	0.611136	0.00773657
ENSMUSG00000026254	Eif4e2	0.150034	-0.611106	4.51501e-06	0.229126	0.611106	4.51501e-06
ENSMUSG00000096199	Ptrhd1	0.0452152	-0.610752	0.000151778	0.0689925	0.610752	0.000151778
ENSMUSG00000007815	Rhoa	0.953884	-0.610665	8.09725e-07	1.45661	0.610665	8.09725e-07
ENSMUSG00000021501	Caml	0.0304701	-0.610368	0.000530711	0.0464617	0.610368	0.000530711
ENSMUSG00000040722	Scamp5	0.00846392	-0.609625	0.0251618	0.0128565	0.609625	0.0251618
ENSMUSG00000045763	Basp1	0.493625	-0.609592	1.89265e-06	0.753189	0.609592	1.89265e-06
ENSMUSG00000016308	Ube2a	0.144199	-0.609463	5.29866e-06	0.219961	0.609463	5.29866e-06
ENSMUSG00000025010	Ccnj	0.0065484	-0.608956	0.0263997	0.00992881	0.608956	0.0263997
ENSMUSG00000050323	Ndufaf6	0.0112258	-0.60845	0.0309576	0.0170572	0.60845	0.0309576
ENSMUSG00000021116	Eif2s1	0.160057	-0.607888	5.33758e-06	0.243892	0.607888	5.33758e-06
ENSMUSG00000036611	Eepd1	0.0106467	-0.607738	0.0165757	0.0161661	0.607738	0.0165757
ENSMUSG00000017837	Nkiras2	0.0394686	-0.607534	8.05223e-05	0.060082	0.607534	8.05223e-05
ENSMUSG00000032562	Gnai2	1.27427	-0.607214	9.02444e-07	1.94121	0.607214	9.02444e-07
ENSMUSG00000001524	Gtf2h4	0.017507	-0.606822	0.00531583	0.0266041	0.606822	0.00531583
ENSMUSG00000036860	Mrpl55	0.058802	-0.606645	6.42974e-05	0.0894866	0.606645	6.42974e-05
ENSMUSG00000025533	Asl	0.0542137	-0.606405	7.29588e-05	0.0824855	0.606405	7.29588e-05
ENSMUSG00000031827	Cotl1	0.929873	-0.606398	1.02767e-06	1.41575	0.606398	1.02767e-06
ENSMUSG00000061479	Snrpa	0.0878466	-0.606	2.68969e-05	0.133657	0.606	2.68969e-05
ENSMUSG00000046865	Fbl	0.179391	-0.605542	5.10883e-06	0.272915	0.605542	5.10883e-06
ENSMUSG00000021519	Mterf3	0.0321629	-0.605491	0.000366843	0.0488803	0.605491	0.000366843
ENSMUSG00000001418	Glmp	0.161616	-0.605151	5.68629e-06	0.245802	0.605151	5.68629e-06
ENSMUSG00000024790	Sac3d1	0.0250799	-0.603896	0.000408367	0.0380604	0.603896	0.000408367
ENSMUSG00000031521	Aga	0.0503826	-0.60359	6.42726e-05	0.0765028	0.60359	6.42726e-05
ENSMUSG00000030086	Chchd6	0.00984488	-0.602855	0.027829	0.0148932	0.602855	0.027829
ENSMUSG00000018398	2022-09-08	0.0183979	-0.602501	0.00146774	0.027877	0.602501	0.00146774
ENSMUSG00000033429	Mcee	0.0392904	-0.601803	0.000174686	0.0595729	0.601803	0.000174686
ENSMUSG00000026664	Phyh	0.0607621	-0.60178	4.26809e-05	0.0921597	0.60178	4.26809e-05
ENSMUSG00000025877	Hk3	0.133775	-0.6013	1.21947e-05	0.202904	0.6013	1.21947e-05
ENSMUSG00000025027	Xpnpep1	0.0469525	-0.600884	0.000116245	0.0711565	0.600884	0.000116245
ENSMUSG00000054640	Slc8a1	0.0110476	-0.59902	0.0338986	0.0166753	0.59902	0.0338986
ENSMUSG00000055401	Fbxo6	0.0538573	-0.598017	7.29937e-05	0.0814672	0.598017	7.29937e-05
ENSMUSG00000021241	Isca2	0.0636131	-0.597988	7.30699e-05	0.0962331	0.597988	7.30699e-05
ENSMUSG00000020077	Srgn	3.67953	-0.597671	1.39298e-06	5.56853	0.597671	1.39298e-06
ENSMUSG00000001056	Nhp2	0.143887	-0.597487	9.38494e-06	0.21767	0.597487	9.38494e-06
ENSMUSG00000003549	Ercc1	0.0240999	-0.597386	0.000610966	0.0364056	0.597386	0.000610966
ENSMUSG00000069020	Urm1	0.0505163	-0.597373	8.79214e-05	0.0763755	0.597373	8.79214e-05
ENSMUSG00000019868	Vta1	0.0822337	-0.597351	2.44449e-05	0.124365	0.597351	2.44449e-05
ENSMUSG00000028757	Ddost	0.189636	-0.59694	6.53258e-06	0.28679	0.59694	6.53258e-06
ENSMUSG00000017299	Dnttip1	0.0526545	-0.596413	0.00010017	0.0795578	0.596413	0.00010017
ENSMUSG00000022570	Tsta3	0.0451706	-0.596143	0.000146953	0.0682287	0.596143	0.000146953
ENSMUSG00000020283	Pex13	0.0346575	-0.595649	0.000254523	0.0523172	0.595649	0.000254523
ENSMUSG00000029326	Enoph1	0.0224517	-0.595185	0.00172775	0.0338598	0.595185	0.00172775
ENSMUSG00000025393	Atp5b	0.618312	-0.594779	2.15321e-06	0.933817	0.594779	2.15321e-06
ENSMUSG00000016206	H2-M3	0.147629	-0.594622	1.00633e-05	0.222889	0.594622	1.00633e-05
ENSMUSG00000026833	Olfm1	0.108026	-0.594445	2.26512e-05	0.163062	0.594445	2.26512e-05
ENSMUSG00000029759	Pon3	0.0187543	-0.594429	0.00130073	0.0282589	0.594429	0.00130073
ENSMUSG00000025940	Tmem70	0.0361276	-0.594126	0.000457171	0.0544812	0.594126	0.000457171
ENSMUSG00000025791	Pgm2	0.0408496	-0.594119	0.00029891	0.0616095	0.594119	0.00029891
ENSMUSG00000050022	Amz1	0.037954	-0.592008	0.000281709	0.0571543	0.592008	0.000281709
ENSMUSG00000047649	Cd3eap	0.030871	-0.591536	0.000466404	0.0464617	0.591536	0.000466404
ENSMUSG00000030881	Arfip2	0.0162596	-0.591385	0.00559972	0.0244401	0.591385	0.00559972
ENSMUSG00000037306	Man1c1	0.0309601	-0.591321	0.000572035	0.046589	0.591321	0.000572035
ENSMUSG00000027533	Fabp5	0.298019	-0.591257	1.98281e-05	0.44896	0.591257	1.98281e-05
ENSMUSG00000002279	Lmf1	0.0197343	-0.590577	0.00115751	0.0296591	0.590577	0.00115751
ENSMUSG00000020415	Pttg1	0.116446	-0.590393	1.3018e-05	0.175282	0.590393	1.3018e-05
ENSMUSG00000024187	Fam234a	0.0239663	-0.590234	0.00100254	0.0360238	0.590234	0.00100254
ENSMUSG00000026087	Mrpl30	0.252359	-0.590029	5.64958e-06	0.379841	0.590029	5.64958e-06
ENSMUSG00000068240	Gm11808	0.463734	-0.589294	3.57111e-06	0.69769	0.589294	3.57111e-06
ENSMUSG00000068523	Gng5	1.00788	-0.588093	2.27523e-06	1.51516	0.588093	2.27523e-06
ENSMUSG00000031497	Tnfsf13b	0.0505163	-0.587739	6.78083e-05	0.0758663	0.587739	6.78083e-05
ENSMUSG00000062127	Cttnbp2nl	0.0911876	-0.587431	8.56865e-05	0.136967	0.587431	8.56865e-05
ENSMUSG00000009013	Dynll1	0.636977	-0.586842	3.04654e-06	0.95673	0.586842	3.04654e-06
ENSMUSG00000037742	Eef1a1	8.0189	-0.586211	1.8494e-06	12.0397	0.586211	1.8494e-06
ENSMUSG00000039067	Psmd7	0.141882	-0.586182	1.63257e-05	0.21296	0.586182	1.63257e-05
ENSMUSG00000006301	Tmbim1	0.073547	-0.586182	5.29221e-05	0.110363	0.586182	5.29221e-05
ENSMUSG00000022428	Cby1	0.0140323	-0.585887	0.0084684	0.0210033	0.585887	0.0084684
ENSMUSG00000048612	Myof	0.136447	-0.585376	3.58498e-05	0.204686	0.585376	3.58498e-05
ENSMUSG00000027175	Tcp11l1	0.0230308	-0.585283	0.00328307	0.0344962	0.585283	0.00328307
ENSMUSG00000027248	Pdia3	0.760773	-0.58478	3.17687e-06	1.14105	0.58478	3.17687e-06
ENSMUSG00000028419	Chmp5	0.186206	-0.584344	9.61542e-06	0.279152	0.584344	9.61542e-06
ENSMUSG00000059182	Skap2	0.287328	-0.583835	6.22032e-06	0.43063	0.583835	6.22032e-06
ENSMUSG00000004264	Phb2	0.197789	-0.582835	9.9459e-06	0.296209	0.582835	9.9459e-06
ENSMUSG00000058427	Cxcl2	1.04004	-0.582461	1.54428e-05	1.55742	0.582461	1.54428e-05
ENSMUSG00000029621	Arpc1a	0.126023	-0.582345	2.03948e-05	0.188647	0.582345	2.03948e-05
ENSMUSG00000018286	Psmb6	0.322565	-0.58234	5.54887e-06	0.482947	0.58234	5.54887e-06
ENSMUSG00000020328	Nudcd2	0.114352	-0.581589	2.71403e-05	0.171081	0.581589	2.71403e-05
ENSMUSG00000030595	Nfkbib	0.090564	-0.581162	4.19588e-05	0.135439	0.581162	4.19588e-05
ENSMUSG00000020537	Drg2	0.0246345	-0.580795	0.000764337	0.0367875	0.580795	0.000764337
ENSMUSG00000040370	Etfrf1	0.0300247	0.580335	0.00527158	0.0199849	-0.580335	0.00527158
ENSMUSG00000020961	Ston2	0.0321184	0.580347	0.00227396	0.0213851	-0.580347	0.00227396
ENSMUSG00000037815	Ctnna1	0.157206	0.580826	7.72163e-05	0.105016	-0.580826	7.72163e-05
ENSMUSG00000048832	Vps37c	0.0193779	0.581131	0.00842751	0.0128565	-0.581131	0.00842751
ENSMUSG00000002996	Hbp1	0.127003	0.581587	9.64465e-05	0.0847768	-0.581587	9.64465e-05
ENSMUSG00000050212	Eva1b	0.158498	0.582188	6.70466e-05	0.10578	-0.582188	6.70466e-05
ENSMUSG00000041263	Rusc1	0.0411168	0.582233	0.00112262	0.0273679	-0.582233	0.00112262
ENSMUSG00000028676	Srsf10	0.210351	0.582335	4.10818e-05	0.140404	-0.582335	4.10818e-05
ENSMUSG00000005514	Por	0.0931477	0.582348	0.000162456	0.0621187	-0.582348	0.000162456
ENSMUSG00000010110	Stx5a	0.109363	0.58256	0.00012047	0.0729386	-0.58256	0.00012047
ENSMUSG00000027091	Zc3h15	0.256234	0.583153	3.22026e-05	0.170954	-0.583153	3.22026e-05
ENSMUSG00000030602	Pak4	0.0230308	0.583317	0.00517448	0.0152751	-0.583317	0.00517448
ENSMUSG00000029104	Htt	0.129498	0.583916	8.72909e-05	0.0863043	-0.583916	8.72909e-05
ENSMUSG00000035901	Dennd5a	0.159879	0.584333	6.16327e-05	0.106544	-0.584333	6.16327e-05
ENSMUSG00000027342	Pcna	0.218102	0.584445	4.42356e-05	0.145368	-0.584445	4.42356e-05
ENSMUSG00000037253	Mex3c	0.0682905	0.584639	0.000308293	0.0454434	-0.584639	0.000308293
ENSMUSG00000020697	Lig3	0.0354594	0.584649	0.00166359	0.0235491	-0.584649	0.00166359
ENSMUSG00000022126	Acod1	0.431749	0.584716	6.79124e-05	0.287808	-0.584716	6.79124e-05
ENSMUSG00000002486	Tchp	0.0133195	0.584907	0.0223321	0.00878318	-0.584907	0.0223321
ENSMUSG00000031781	Ciapin1	0.106111	0.584994	0.00012043	0.0706473	-0.584994	0.00012043
ENSMUSG00000024188	Luc7l	0.0904749	0.585313	0.000174493	0.0602093	-0.585313	0.000174493
ENSMUSG00000048047	Zbtb33	0.0318511	0.585483	0.00210121	0.0211305	-0.585483	0.00210121
ENSMUSG00000028557	Rnf11	0.0966224	0.585857	0.000139022	0.0642827	-0.585857	0.000139022
ENSMUSG00000029192	Tbc1d14	0.095286	0.585871	0.000146288	0.0633916	-0.585871	0.000146288
ENSMUSG00000025575	Cant1	0.0716315	0.586574	0.000255718	0.0476074	-0.586574	0.000255718
ENSMUSG00000116114	AC163018.1	0.0150569	0.586732	0.0151764	0.00992881	-0.586732	0.0151764
ENSMUSG00000026575	Nme7	0.0196452	0.586774	0.00813589	0.0129838	-0.586774	0.00813589
ENSMUSG00000027236	Eif3j1	0.291114	0.586864	2.84016e-05	0.193739	-0.586864	2.84016e-05
ENSMUSG00000004865	Srpk1	0.154043	0.586875	6.24926e-05	0.10247	-0.586875	6.24926e-05
ENSMUSG00000037573	Tob1	0.0884703	0.58688	0.000164254	0.0588091	-0.58688	0.000164254
ENSMUSG00000113170	Gm36839	0.0313165	0.587251	0.00215884	0.0207487	-0.587251	0.00215884
ENSMUSG00000040177	2310057M21Rik	0.0221398	0.587393	0.00536887	0.0146386	-0.587393	0.00536887
ENSMUSG00000068966	Zbtb34	0.0142996	0.58747	0.0171155	0.00941964	-0.58747	0.0171155
ENSMUSG00000004864	Mapk13	0.0142996	0.58747	0.0171155	0.00941964	-0.58747	0.0171155
ENSMUSG00000049940	Pgrmc2	0.0625439	0.588579	0.000345059	0.0414973	-0.588579	0.000345059
ENSMUSG00000097571	Jpx	0.0122059	0.58866	0.0287348	0.00801942	-0.58866	0.0287348
ENSMUSG00000023030	Slc11a2	0.0386222	0.588711	0.00139616	0.0255858	-0.588711	0.00139616
[truncated: 5,682 more rows]
