# Supplementary material for: Fluorescent tracking identifies key migratory dendritic cells in the lymph node after radiotherapy
Source: Life Sci Alliance. 2022 Apr 29;5(9):e202101337. doi: 10.26508/lsa.202101337 (PMC9058260; doi:10.26508/lsa.202101337)
Supplement: Supplemental Data 1. — Genes signficantly changed between DC in irradiated Panc02-SIY and MC38 tumors. [file LSA-2021-01337_Supplemental_Data_1.xlsx]

## Sheet: RT_P2SIY_v_MC38
cDC from RT tumors: P2SIY versus MC38				UP or DOWN in MC38
FeatureID	FeatureName	P2SIY_RT Average	MC38_RT Average	Log2 Fold Change	BH adj P-Value
ENSMUSG00000105361	AY036118	0.481629	12.5416	4.61198	1.35e-20
ENSMUSG00000015947	Fcgr1	0.0740967	1.95091	4.4763	1.16e-14
ENSMUSG00000033213	AA467197	1.51898	17.7254	3.47694	4.52e-14
ENSMUSG00000026548	Slamf9	0.160543	3.06572	4.11373	6.12e-12
ENSMUSG00000002602	Axl	0.0370484	2.39684	5.57316	1.65e-11
ENSMUSG00000024675	Ms4a4c	1.1732	8.4168	2.77669	8.95e-11
ENSMUSG00000025804	Ccr1	0.432231	6.29866	3.77669	1.96e-10
ENSMUSG00000025279	Dnase1l3	7.38497	0.390183	-4.11268	1.96e-10
ENSMUSG00000022456	Setp3	2.43284	0	-5.51563	1.99e-10
ENSMUSG00000052688	Rab7b	4.82864	0.222962	-4.17905	7.06e-10
ENSMUSG00000091649	Phf11b	1.53133	5.62978	1.82037	1.59e-09
ENSMUSG00000053113	Socs3	1.08675	6.85607	2.59219	2.24e-09
ENSMUSG00000038642	Ctss	9.78077	29.1522	1.51597	8.81e-09
ENSMUSG00000030165	Klrd1	1.29669	10.0333	2.88565	1.02e-08
ENSMUSG00000018920	Cxcl16	3.53194	14.2138	1.94882	1.02e-08
ENSMUSG00000019505	Ubb	10.4106	31.4933	1.53729	1.02e-08
ENSMUSG00000000787	Ddx3x	4.71749	0.891846	-2.38001	1.85e-08
ENSMUSG00000060143	Gm10076	3.53194	0.501664	-2.72925	2.78e-08
ENSMUSG00000060509	Xcr1	7.08859	0.334442	-4.24633	3.14e-08
ENSMUSG00000031780	Ccl17	0.852112	25.3061	4.81417	4.59e-08
ENSMUSG00000063524	Eno1	2.03766	6.24292	1.55887	5.71e-08
ENSMUSG00000037548	H2-DMb2	2.39579	8.36106	1.7448	8.89e-08
ENSMUSG00000078763	Slfn1	0.790365	4.40349	2.41329	1.18e-07
ENSMUSG00000057530	Ece1	5.16207	1.00333	-2.34915	1.18e-07
ENSMUSG00000024084	Qpct	0.629822	7.8594	3.56304	1.61e-07
ENSMUSG00000060586	H2-Eb1	62.093	165.103	1.35052	3.03e-07
ENSMUSG00000053007	Creb5	0.617473	4.45923	2.78115	4.6e-07
ENSMUSG00000073411	H2-D1	20.8829	50.5008	1.21417	5.8e-07
ENSMUSG00000029860	Zyx	8.31118	2.00665	-2.07342	7e-07
ENSMUSG00000059498	Fcgr3	0.23464	3.73461	3.87926	7.84e-07
ENSMUSG00000029632	Ndufa4	6.39702	1.83943	-1.8184	7.84e-07
ENSMUSG00000032265	Fam46a	0.284037	3.00998	3.31013	8.18e-07
ENSMUSG00000043953	Ccrl2	0.926209	4.34775	2.16958	1.96e-06
ENSMUSG00000097423	Gm26522	0.123495	1.95091	3.82422	2.18e-06
ENSMUSG00000045394	Epcam	0.0987956	1.33777	3.58766	2.18e-06
ENSMUSG00000072620	Slfn2	4.38406	16.6664	1.86681	2.33e-06
ENSMUSG00000056737	Capg	0.382833	3.06572	2.92108	2.46e-06
ENSMUSG00000027398	Il1b	9.34853	35.5066	1.86509	2.76e-06
ENSMUSG00000032359	Ctsh	4.5199	11.7055	1.31519	3.66e-06
ENSMUSG00000008348	Ubc	7.48377	17.5582	1.17196	3.66e-06
ENSMUSG00000038235	F11r	0.296387	1.95091	2.6398	3.67e-06
ENSMUSG00000051506	Wdfy4	10.9663	2.67554	-2.0676	4.51e-06
ENSMUSG00000063870	Chd4	3.66779	0.836106	-2.10544	4.96e-06
ENSMUSG00000026536	Ifi211	1.63013	5.46256	1.6878	7.67e-06
ENSMUSG00000029640	Usp12	2.46989	0.390183	-2.53732	9.13e-06
ENSMUSG00000028820	Sfpq	5.21147	1.56073	-1.7528	1.12e-05
ENSMUSG00000036550	Cnot1	1.81537	0.167221	-3.09572	1.12e-05
ENSMUSG00000043131	Mob1a	4.95213	1.44925	-1.78244	1.17e-05
ENSMUSG00000025473	Adam8	4.08767	0.445923	-3.09139	1.17e-05
ENSMUSG00000023349	Clec4n	0.815064	5.29534	2.6326	1.39e-05
ENSMUSG00000002985	Apoe	0.518677	2.39684	2.1469	1.39e-05
ENSMUSG00000053560	Ier2	2.69218	8.30532	1.56776	1.39e-05
ENSMUSG00000013974	Mcemp1	0.382833	2.22962	2.47128	1.97e-05
ENSMUSG00000024661	Fth1	25.6498	56.465	1.07859	2.02e-05
ENSMUSG00000097296	Gm26532	1.0497	3.34442	1.6182	2.03e-05
ENSMUSG00000067212	H2-T23	7.97775	16.6664	1.00493	2.03e-05
ENSMUSG00000019132	BC005537	3.70484	0.947587	-1.94997	2.11e-05
ENSMUSG00000024737	Slc15a3	0.815064	3.12146	1.88053	2.27e-05
ENSMUSG00000022108	Itm2b	5.84129	12.4858	1.03877	2.46e-05
ENSMUSG00000020572	Nampt	3.17381	0.724625	-2.09014	2.83e-05
ENSMUSG00000033355	Rtp4	0.308736	1.56073	2.27127	2.92e-05
ENSMUSG00000056116	H2-T22	1.43254	4.51497	1.60092	3.02e-05
ENSMUSG00000026728	Vim	9.83016	25.0832	1.29228	3.81e-05
ENSMUSG00000112148	Lilrb4a	0.419881	1.78369	2.02884	5.5e-05
ENSMUSG00000032353	Tmed3	0.938558	2.8985	1.57486	6.17e-05
ENSMUSG00000076441	Ass1	1.76597	4.84941	1.40324	6.2e-05
ENSMUSG00000002885	Adgre5	2.97622	0.557404	-2.3457	6.67e-05
ENSMUSG00000017754	Pltp	0.160543	1.17055	2.76581	6.69e-05
ENSMUSG00000002014	Ssr4	3.54429	7.74792	1.07309	6.7e-05
ENSMUSG00000032383	Ppib	3.84068	8.30532	1.05715	7.1e-05
ENSMUSG00000042622	Maff	0.506328	1.95091	1.89134	7.18e-05
ENSMUSG00000045382	Cxcr4	0.506328	1.95091	1.89134	7.18e-05
ENSMUSG00000022443	Myh9	8.16299	2.67554	-1.64225	7.65e-05
ENSMUSG00000001128	Cfp	1.53133	6.74459	2.07868	8.87e-05
ENSMUSG00000039997	Ifi203	1.1238	4.06905	1.79962	8.91e-05
ENSMUSG00000024610	Cd74	195.294	397.429	0.964611	0.000100689
ENSMUSG00000033880	Lgals3bp	0.987956	2.95424	1.52877	0.000105202
ENSMUSG00000067038	Rps12-ps3	1.23495	0.0557404	-3.54448	0.000123242
ENSMUSG00000024854	Pold4	1.51898	3.95757	1.32946	0.000123572
ENSMUSG00000091971	Hspa1a	0.0493978	1.78369	4.83619	0.000130119
ENSMUSG00000022285	Ywhaz	8.70636	3.62313	-1.3054	0.0001317
ENSMUSG00000022982	Sod1	5.01388	1.67221	-1.60096	0.000131986
ENSMUSG00000046805	Mpeg1	12.3001	3.34442	-1.91698	0.000137299
ENSMUSG00000027881	Prpf38b	4.95213	1.72795	-1.53732	0.000152408
ENSMUSG00000007041	Clic1	5.75484	12.8203	1.0982	0.000167953
ENSMUSG00000011256	Adam19	1.95121	0.334442	-2.3918	0.000167953
ENSMUSG00000038608	Dock10	8.87926	3.67887	-1.31204	0.000181411
ENSMUSG00000040483	Xaf1	0.654521	2.28536	1.75116	0.000202899
ENSMUSG00000032076	Cadm1	2.43284	0.167221	-3.51563	0.000205668
ENSMUSG00000026737	Pip4k2a	5.11267	1.83943	-1.49578	0.000212884
ENSMUSG00000067274	Rplp0	26.6254	49.5532	0.83658	0.000214065
ENSMUSG00000028367	Txn1	16.4989	5.85274	-1.54313	0.000264588
ENSMUSG00000037242	Clic4	9.71902	2.84276	-1.80788	0.000264588
ENSMUSG00000028525	Pde4b	2.76628	0.501664	-2.37812	0.000264588
ENSMUSG00000028459	Cd72	0.160543	3.12146	4.13926	0.000272361
ENSMUSG00000031328	Flna	3.95182	0.947587	-2.04278	0.000277585
ENSMUSG00000026980	Ly75	2.74158	0.334442	-2.87982	0.000334762
ENSMUSG00000074896	Ifit3	0.284037	2.28536	2.92108	0.000363284
ENSMUSG00000026581	Sell	1.58073	0	-4.8975	0.000382133
ENSMUSG00000115338	Pnp	3.11206	8.4168	1.37866	0.000424803
ENSMUSG00000001627	Ifrd1	1.53133	3.79035	1.25647	0.00044128
ENSMUSG00000036469	2021-03-01	2.37109	0.557404	-2.0193	0.00044128
ENSMUSG00000028163	Nfkb1	5.6684	1.83943	-1.6443	0.000442242
ENSMUSG00000052684	Jun	2.53164	9.64309	1.87017	0.000456352
ENSMUSG00000028926	Cdk14	2.00061	0.278702	-2.65004	0.000468316
ENSMUSG00000041515	Irf8	28.7125	11.4268	-1.38341	0.000496223
ENSMUSG00000060019	Gm10073	1.24729	0.111481	-2.97373	0.000499305
ENSMUSG00000073640	Rpl27-ps3	1.24729	0.111481	-2.97373	0.000499305
ENSMUSG00000022303	Dcstamp	0.0864462	1.72795	4.11373	0.000509497
ENSMUSG00000091144	Phf11c	0.23464	1.17055	2.25123	0.000509497
ENSMUSG00000046062	Ppp1r15b	1.56838	0.222962	-2.56434	0.000509497
ENSMUSG00000075602	Ly6a	9.43498	27.7587	1.49731	0.000512219
ENSMUSG00000024953	Prdx5	1.91416	9.19717	2.20337	0.00052704
ENSMUSG00000042675	Ypel3	0.358134	1.44925	1.96173	0.00052704
ENSMUSG00000030107	Usp18	0.642171	2.28536	1.77813	0.00052704
ENSMUSG00000031765	Mt1	1.76597	5.797	1.65805	0.00052704
ENSMUSG00000039236	Isg20	0.308736	1.33777	2.05715	0.000530995
ENSMUSG00000036594	H2-Aa	84.2974	161.703	0.879524	0.000660233
ENSMUSG00000032754	Slc8b1	2.75393	0.390183	-2.69363	0.000700266
ENSMUSG00000037742	Eef1a1	54.424	95.4833	0.750971	0.000770789
ENSMUSG00000079017	Ifi27l2a	5.12502	15.8303	1.56811	0.000777916
ENSMUSG00000009687	Fxyd5	4.4458	12.3744	1.41877	0.000784451
ENSMUSG00000025492	Ifitm3	15.8073	36.6214	1.15262	0.000824223
ENSMUSG00000095687	Rnaset2a	1.18555	4.12479	1.74263	0.000963798
ENSMUSG00000027009	Itga4	9.66962	3.1772	-1.643	0.000963798
ENSMUSG00000028843	Sh3bgrl3	18.8329	37.7362	0.943331	0.00108073
ENSMUSG00000005610	Eif4g2	5.82894	2.28536	-1.37965	0.00111008
ENSMUSG00000046718	Bst2	3.48255	8.80698	1.28195	0.0011136
ENSMUSG00000015501	Hivep2	0.926209	2.50832	1.38936	0.0012049
ENSMUSG00000024679	Ms4a6d	0.66687	2.67554	1.94708	0.00124103
ENSMUSG00000029413	Naaa	17.2645	6.01996	-1.56827	0.00125037
ENSMUSG00000102869	2900097C17Rik	1.95121	0.445923	-2.02923	0.00125037
ENSMUSG00000018919	Tm4sf5	0.185242	2.22962	3.47128	0.00128988
ENSMUSG00000115987	Vps28	1.0744	2.78702	1.32672	0.00132412
ENSMUSG00000031708	Tecr	0.815064	2.28536	1.43996	0.00132757
ENSMUSG00000073489	Ifi204	1.0497	3.40016	1.64166	0.00137128
ENSMUSG00000031608	Galnt7	1.13615	0.111481	-2.84047	0.00139872
ENSMUSG00000021998	Lcp1	19.6233	9.81031	-1.05348	0.00140779
ENSMUSG00000027184	Caprin1	3.06266	1.00333	-1.59835	0.00160368
ENSMUSG00000025823	Pdia4	0.765666	2.17388	1.45838	0.00167628
ENSMUSG00000048758	Rpl29	12.9299	24.47	0.861665	0.00170594
ENSMUSG00000063316	Rpl27	16.4371	28.762	0.748371	0.00172666
ENSMUSG00000015355	Cd48	1.25964	3.06572	1.23458	0.00183596
ENSMUSG00000039630	Hnrnpu	5.90304	2.56406	-1.23556	0.00183596
ENSMUSG00000047126	Cltc	3.75423	1.39351	-1.4385	0.00183596
ENSMUSG00000030102	Itpr1	1.79067	0.390183	-2.0761	0.00186306
ENSMUSG00000073421	H2-Ab1	81.0618	158.526	0.907362	0.00186393
ENSMUSG00000026288	Inpp5d	2.90212	0.947587	-1.59899	0.00186393
ENSMUSG00000009292	Trpm2	1.85242	0.334442	-2.31732	0.00187791
ENSMUSG00000026879	Gsn	2.88977	7.46921	1.31403	0.00207476
ENSMUSG00000026116	Tmem131	3.69249	1.17055	-1.65566	0.00216823
ENSMUSG00000021886	Gpr65	1.81537	0.390183	-2.09572	0.00218293
ENSMUSG00000055681	Cope	1.58073	3.62313	1.1469	0.00220315
ENSMUSG00000040829	Zmynd15	0.345785	3.34442	3.18648	0.00224774
ENSMUSG00000068245	Phf11d	0.209941	1.00333	2.19173	0.00224962
ENSMUSG00000029994	Anxa4	1.06205	2.67554	1.28549	0.00228517
ENSMUSG00000030055	Rab43	1.88947	0.445923	-1.98313	0.00232027
ENSMUSG00000021361	Tmem14c	1.96356	4.23627	1.05859	0.00241411
ENSMUSG00000025314	Ptprj	1.37079	0.222962	-2.3717	0.00247965
ENSMUSG00000038034	Igsf8	0.469279	1.56073	1.68631	0.00253071
ENSMUSG00000030091	Nup210	2.08706	0.557404	-1.83623	0.00260852
ENSMUSG00000037822	Smim14	1.32139	3.12146	1.19173	0.00265272
ENSMUSG00000000386	Mx1	0.321086	1.56073	2.21682	0.00289756
ENSMUSG00000000861	Bcl11a	1.55603	0.278702	-2.28999	0.00292517
ENSMUSG00000028413	B4galt1	0.44458	1.50499	1.71163	0.00294918
ENSMUSG00000054452	Aes	2.3464	4.84941	0.995731	0.00306541
ENSMUSG00000038811	Gngt2	1.69187	4.45923	1.34505	0.00312942
ENSMUSG00000020290	Xpo1	1.34609	0.222962	-2.3457	0.00313469
ENSMUSG00000030830	Itgal	1.34609	0.222962	-2.3457	0.00313469
ENSMUSG00000021036	Sptlc2	0.555725	1.72795	1.59017	0.00321128
ENSMUSG00000037685	Atp8a1	1.45724	0.278702	-2.19613	0.00321128
ENSMUSG00000027615	Hps3	1.56838	0.334442	-2.07892	0.00322214
ENSMUSG00000018899	Irf1	4.91508	1.67221	-1.57232	0.00323306
ENSMUSG00000037608	Bclaf1	3.53194	1.33777	-1.40732	0.00325593
ENSMUSG00000056501	Cebpb	0.802714	2.22962	1.42689	0.00331914
ENSMUSG00000028465	Tln1	7.27383	3.34442	-1.16011	0.00359184
ENSMUSG00000029840	Mtpn	4.4211	1.83943	-1.28665	0.00370022
ENSMUSG00000027315	Spint1	1.18555	2.84276	1.21426	0.00372965
ENSMUSG00000039771	Polr2j	0.432231	1.44925	1.69869	0.00402691
ENSMUSG00000026083	Eif5b	4.30996	1.78369	-1.29309	0.00402691
ENSMUSG00000028657	Ppt1	12.3865	4.23627	-1.59103	0.00402691
ENSMUSG00000030583	Sipa1l3	1.0497	0.111481	-2.72757	0.00410429
ENSMUSG00000020577	Tspan13	5.33496	1.95091	-1.47457	0.0044142
ENSMUSG00000004207	Psap	47.6936	19.6764	-1.33417	0.00446879
ENSMUSG00000037649	H2-DMa	8.941	17.0566	0.873986	0.00450609
ENSMUSG00000045932	Ifit2	0.629822	3.23294	2.29593	0.00455993
ENSMUSG00000042817	Flt3	3.3961	1.22629	-1.47123	0.00455993
ENSMUSG00000037331	Larp1	3.14911	1.17055	-1.42684	0.0046705
ENSMUSG00000039697	Ncoa7	6.00183	1.56073	-1.95607	0.00481873
ENSMUSG00000113136	Gm19951	1.13615	0.0557404	-3.42543	0.0048414
ENSMUSG00000018927	Ccl6	0.209941	1.39351	2.64424	0.00511133
ENSMUSG00000075706	Gpx4	2.59338	5.797	1.10687	0.00514769
ENSMUSG00000041362	Shtn1	2.43284	0.780366	-1.60874	0.00518229
ENSMUSG00000022973	Synj1	3.05031	1.11481	-1.44815	0.00519501
ENSMUSG00000046080	Clec9a	2.84037	0.613144	-2.15306	0.00545864
ENSMUSG00000020377	Ltc4s	0.172892	1.28203	2.7918	0.00551745
ENSMUSG00000040950	Mgl2	0.419881	1.95091	2.15437	0.00580438
ENSMUSG00000048865	Arhgap30	6.02653	2.78702	-1.14754	0.00587287
ENSMUSG00000039585	Myo9a	1.72892	0.445923	-1.8559	0.00588216
ENSMUSG00000024677	Ms4a6b	0.802714	2.50832	1.5929	0.00603805
ENSMUSG00000058799	Nap1l1	7.64431	3.56739	-1.14003	0.00609919
ENSMUSG00000026395	Ptprc	13.251	5.85274	-1.22713	0.00632466
ENSMUSG00000001270	Ckb	4.32231	9.42013	1.06779	0.00640471
ENSMUSG00000062078	Qk	2.28465	0.724625	-1.61808	0.00661947
ENSMUSG00000071172	Srsf3	7.33557	3.56739	-1.08065	0.00675241
ENSMUSG00000019256	Ahr	5.31026	2.11814	-1.35241	0.00676481
ENSMUSG00000021270	Hsp90aa1	6.44641	2.8985	-1.18902	0.00687013
ENSMUSG00000073490	Ifi207	1.39549	3.23294	1.16348	0.00693945
ENSMUSG00000026110	Mgat4a	0.358134	1.22629	1.7304	0.00704012
ENSMUSG00000053898	Ech1	0.358134	1.22629	1.7304	0.00704012
ENSMUSG00000025981	Coq10b	1.24729	2.84276	1.14174	0.00704012
ENSMUSG00000069662	Marcks	16.4371	6.96755	-1.28837	0.00704012
ENSMUSG00000028874	Fgr	0.802714	2.11814	1.35474	0.00708342
ENSMUSG00000036381	P2ry14	2.82802	0.780366	-1.82487	0.00709881
ENSMUSG00000028932	Psmc2	0.765666	2.00665	1.3459	0.00711712
ENSMUSG00000025060	Slk	3.17381	1.05907	-1.57557	0.00723317
ENSMUSG00000045962	Wnk1	13.0657	5.2396	-1.3649	0.00729195
ENSMUSG00000032253	Phip	2.2476	0.724625	-1.59462	0.00749861
ENSMUSG00000020134	Peli1	3.21086	1.17055	-1.45475	0.00767814
ENSMUSG00000112023	Lilr4b	0.876811	2.8985	1.67172	0.00769953
ENSMUSG00000068823	Csde1	5.58195	2.6198	-1.12468	0.00769953
ENSMUSG00000035692	Isg15	5.19912	14.3253	1.40386	0.00790027
ENSMUSG00000024334	H2-Oa	1.85242	5.18386	1.42991	0.0081028
ENSMUSG00000028788	Ptp4a2	5.7178	2.73128	-1.1004	0.00874303
ENSMUSG00000026219	Trip12	2.21055	0.724625	-1.57077	0.0087658
ENSMUSG00000022263	Trio	2.01296	0.613144	-1.65886	0.0087658
ENSMUSG00000050919	Zfp366	2.2229	0.724625	-1.57876	0.00898569
ENSMUSG00000058715	Fcer1g	5.74249	12.6531	1.08243	0.00902652
ENSMUSG00000031392	Irak1	1.55603	0.390183	-1.87496	0.00906537
ENSMUSG00000024493	Lars	1.0744	0.167221	-2.3457	0.00915155
ENSMUSG00000042404	Dennd4b	1.08675	0.167221	-2.362	0.00951114
ENSMUSG00000025178	Pi4k2a	1.44489	0.334442	-1.96156	0.00959798
ENSMUSG00000049932	H2afx	1.48193	0.278702	-2.22017	0.00979409
ENSMUSG00000030149	Klrk1	3.98887	7.41347	0.839968	0.00990743
ENSMUSG00000032612	Usp4	1.21025	0.222962	-2.1937	0.00990743
ENSMUSG00000000682	Cd52	38.4809	68.1148	0.763995	0.0102795
ENSMUSG00000029202	Pds5a	1.64248	0.445923	-1.78244	0.010518
ENSMUSG00000047881	Rell1	1.25964	0.222962	-2.25084	0.0106247
ENSMUSG00000028837	Psmb2	2.1488	4.23627	0.929304	0.0109863
ENSMUSG00000003062	Stard3nl	1.1238	2.56406	1.14476	0.0110141
ENSMUSG00000025498	Irf7	1.82772	4.40349	1.21649	0.0110455
ENSMUSG00000089929	Bcl2a1b	14.1772	27.9259	0.919109	0.0110476
ENSMUSG00000027763	Mbnl1	12.1766	3.84609	-1.70389	0.0110476
ENSMUSG00000020594	Pum2	2.2723	0.780366	-1.51076	0.0110489
ENSMUSG00000040659	Efhd2	8.80516	4.40349	-1.04412	0.0112848
ENSMUSG00000038650	Rnh1	2.16115	4.23627	0.921083	0.0113141
ENSMUSG00000032187	Smarca4	1.54368	0.390183	-1.86355	0.0113141
ENSMUSG00000060216	Arrb2	1.23495	2.73128	1.09937	0.0113835
ENSMUSG00000018171	Vmp1	1.35844	2.95424	1.0742	0.0119761
ENSMUSG00000038366	Lasp1	2.16115	0.724625	-1.53835	0.0122371
ENSMUSG00000037820	Tgm2	2.1982	0.222962	-3.04816	0.0122371
ENSMUSG00000022744	Cldnd1	1.25964	0.167221	-2.57277	0.0127501
ENSMUSG00000026701	Prdx6	1.54368	3.23294	1.01909	0.0128282
ENSMUSG00000049086	Bmyc	0.531026	1.50499	1.46165	0.013077
ENSMUSG00000020399	Havcr2	2.88977	1.00333	-1.51486	0.0134078
ENSMUSG00000075284	Wipf1	2.63043	1.00333	-1.37981	0.0143359
ENSMUSG00000034158	Lrrc58	2.3464	0.836106	-1.4637	0.0143873
ENSMUSG00000028228	Cpne3	2.13646	0.724625	-1.52186	0.014706
ENSMUSG00000020483	Dynll2	2.37109	0.668885	-1.77829	0.0148623
ENSMUSG00000030220	Arhgdib	4.43345	8.02662	0.801785	0.0148723
ENSMUSG00000021957	Tkt	3.53194	6.35441	0.794312	0.0148723
ENSMUSG00000052837	Junb	13.4362	24.0799	0.783164	0.0149925
ENSMUSG00000078771	Evi2a	2.07471	4.06905	0.922302	0.0153373
ENSMUSG00000092341	Malat1	650.297	333.439	-1.02401	0.0153373
ENSMUSG00000050721	Plekho2	3.22321	1.33777	-1.27584	0.0160497
ENSMUSG00000061232	H2-K1	25.0076	43.1431	0.727363	0.0160872
ENSMUSG00000070427	Il18bp	0.531026	1.67221	1.60849	0.0164033
ENSMUSG00000002307	Daxx	0.642171	1.67221	1.34	0.0164033
ENSMUSG00000094724	Rnaset2b	0.642171	1.67221	1.34	0.0164033
ENSMUSG00000090272	Mndal	1.51898	3.4559	1.13681	0.0165753
ENSMUSG00000040760	Appl1	1.35844	0.334442	-1.87333	0.0176043
ENSMUSG00000030691	Fchsd2	3.40845	1.28203	-1.41505	0.0186361
ENSMUSG00000027368	Dusp2	1.13615	0.167221	-2.42543	0.0186943
ENSMUSG00000020423	Btg2	9.36088	19.0075	0.963625	0.0188632
ENSMUSG00000035042	Ccl5	9.33619	44.7595	2.20063	0.0189195
ENSMUSG00000055670	Zzef1	1.24729	0.278702	-1.97373	0.0189195
ENSMUSG00000041238	Rbbp8	1.00031	0.167221	-2.24382	0.0190678
ENSMUSG00000027422	Rrbp1	7.26148	3.79035	-0.979871	0.019153
ENSMUSG00000026434	Nucks1	3.51959	1.56073	-1.18816	0.0197812
ENSMUSG00000028070	Naxe	0.531026	1.44925	1.40918	0.0205012
ENSMUSG00000032501	Trib1	4.61869	1.78369	-1.39262	0.0206878
ENSMUSG00000036918	Ttc7	1.87712	0.613144	-1.5587	0.0212297
ENSMUSG00000026103	Gls	3.97652	1.83943	-1.1342	0.0223031
ENSMUSG00000038733	Wdr26	2.25995	0.836106	-1.40983	0.0232175
ENSMUSG00000038312	Edem2	0.345785	1.11481	1.64806	0.0234518
ENSMUSG00000069744	Psmb3	3.3714	5.96422	0.770584	0.0235676
ENSMUSG00000051391	Ywhag	2.3464	0.891846	-1.37624	0.0243126
ENSMUSG00000034459	Ifit1	0.358134	1.67221	2.16103	0.0245584
ENSMUSG00000054717	Hmgb2	8.47172	2.28536	-1.91812	0.0254087
ENSMUSG00000034342	Cbl	4.03827	1.89517	-1.11454	0.0257007
ENSMUSG00000005667	Mthfd2	2.18585	0.780366	-1.45511	0.0261008
ENSMUSG00000026827	Gpd2	2.44519	0.780366	-1.61601	0.0279107
ENSMUSG00000022508	Bcl6	1.71657	0.557404	-1.55612	0.0284176
ENSMUSG00000078853	Igtp	0.950908	2.17388	1.15025	0.0286376
ENSMUSG00000032068	Plet1	6.91569	0.947587	-2.8482	0.0295455
ENSMUSG00000030231	Plekha5	1.18555	0.278702	-1.90122	0.0302895
ENSMUSG00000020340	Cyfip2	2.11176	0.780366	-1.40565	0.0312891
ENSMUSG00000000318	Clec10a	0.469279	2.50832	2.35189	0.0313597
ENSMUSG00000060904	Arl1	0.938558	2.11814	1.13234	0.0313597
ENSMUSG00000026970	Rbms1	3.87773	1.83943	-1.09802	0.0313597
ENSMUSG00000027381	Bcl2l11	1.38314	0.390183	-1.70645	0.0313597
ENSMUSG00000042354	Gnl3	1.06205	0.222962	-2.00729	0.0313597
ENSMUSG00000113669	AC163354.1	1.06205	0.222962	-2.00729	0.0315059
ENSMUSG00000035851	Ythdc1	1.82772	0.613144	-1.52048	0.0316251
ENSMUSG00000032601	Prkar2a	1.60543	0.501664	-1.59777	0.0316251
ENSMUSG00000040943	Tet2	1.60543	0.501664	-1.59777	0.0316251
ENSMUSG00000031229	Atrx	5.42141	2.6198	-1.08267	0.0317359
ENSMUSG00000022283	Pabpc1	13.9178	7.97088	-0.855898	0.0317964
ENSMUSG00000030695	Aldoa	2.60573	5.07238	0.90937	0.0319936
ENSMUSG00000007850	Hnrnph1	2.66748	1.11481	-1.25551	0.0320922
ENSMUSG00000017830	Dhx58	0.370484	1.11481	1.55185	0.0326681
ENSMUSG00000023973	Cnpy3	0.592774	1.50499	1.30637	0.0350079
ENSMUSG00000029561	Oasl2	0.90151	2.3411	1.33054	0.0353164
ENSMUSG00000006362	Cbfa2t3	8.17534	4.01331	-1.06931	0.0353164
ENSMUSG00000055447	Cd47	6.91569	11.4268	0.668372	0.035369
ENSMUSG00000042323	Pbrm1	3.02562	1.33777	-1.18493	0.035369
ENSMUSG00000052534	Pbx1	2.25995	0.836106	-1.40983	0.0359339
ENSMUSG00000022453	Naga	2.55634	1.05907	-1.26478	0.0363083
ENSMUSG00000001211	Agpat3	1.1485	0.278702	-1.8559	0.0363083
ENSMUSG00000032481	Smarcc1	1.16085	0.278702	-1.87116	0.0372769
ENSMUSG00000028832	Stmn1	2.1735	0.0557404	-4.35388	0.0373454
ENSMUSG00000024695	Zfp91	2.25995	0.891846	-1.32237	0.0386599
ENSMUSG00000006740	Kif5b	4.17411	2.06239	-1.04349	0.039481
ENSMUSG00000019494	Cops6	0.765666	1.78369	1.18084	0.0396206
ENSMUSG00000045983	Eif4g1	2.3464	0.947587	-1.29378	0.0396206
ENSMUSG00000031232	Magt1	1.96356	0.724625	-1.40084	0.0402416
ENSMUSG00000057135	Scimp	1.97591	4.06905	0.992265	0.0404359
ENSMUSG00000007411	Mark3	1.66718	0.557404	-1.5143	0.0404359
ENSMUSG00000025234	Arih1	1.66718	0.557404	-1.5143	0.0404359
ENSMUSG00000020114	Cand1	1.0497	0.222962	-1.99061	0.0404359
ENSMUSG00000030199	Etv6	2.44519	1.00333	-1.27497	0.0410487
ENSMUSG00000017548	Suz12	1.44489	0.445923	-1.59899	0.0411128
ENSMUSG00000026107	Nabp1	3.48255	1.00333	-1.783	0.0411128
ENSMUSG00000006169	Clint1	1.67953	0.557404	-1.52487	0.0413072
ENSMUSG00000002748	Baz1b	1.45724	0.445923	-1.61116	0.0415932
ENSMUSG00000032412	Atp1b3	1.98826	0.724625	-1.41877	0.04257
ENSMUSG00000031093	Dock11	1.46958	0.445923	-1.62324	0.0429376
ENSMUSG00000026826	Nr4a2	8.29883	3.62313	-1.23634	0.0430328
ENSMUSG00000025326	Ube3a	1.76597	0.613144	-1.47123	0.0434511
ENSMUSG00000057666	Gapdh	12.226	21.0141	0.72323	0.0439556
ENSMUSG00000022769	Sdf2l1	1.42019	4.23627	1.52253	0.044584
ENSMUSG00000037475	Thoc2	1.54368	0.501664	-1.54162	0.044584
ENSMUSG00000025410	Dctn2	0.90151	2.00665	1.11373	0.0447091
ENSMUSG00000011179	Odc1	1.85242	0.668885	-1.42424	0.0452172
ENSMUSG00000068240	Gm11808	3.3714	5.74126	0.716136	0.0454146
ENSMUSG00000020198	Ap3d1	1.33374	0.390183	-1.65446	0.0456218
ENSMUSG00000031097	Tnni2	1.33374	0.390183	-1.65446	0.0456218
ENSMUSG00000037072	Selenof	1.72892	3.28868	0.881068	0.0464719
ENSMUSG00000029687	Ezh2	1.63013	0.557404	-1.48212	0.0468952
ENSMUSG00000029322	Plac8	16.363	7.41347	-1.19305	0.0470031
ENSMUSG00000017493	Igfbp4	0.0370484	1.11481	4.50605	0.047071
ENSMUSG00000022312	Eif3h	3.70484	6.24292	0.700288	0.0472658
ENSMUSG00000040710	St8sia4	4.71749	1.83943	-1.38001	0.0479168
ENSMUSG00000050075	Gpr171	4.53225	8.6955	0.884787	0.0481746
ENSMUSG00000002204	Napsa	4.85333	8.91846	0.822594	0.0481746
ENSMUSG00000004099	Dnmt1	1.01266	0.222962	-1.93938	0.0481746
ENSMUSG00000037849	Ifi206	0.22229	1.11481	2.25812	0.0485731
ENSMUSG00000026663	Atf6	1.21025	0.334442	-1.70827	0.0490745
ENSMUSG00000060992	Copz1	1.43254	0.445923	-1.58671	0.0492014
ENSMUSG00000018476	Kdm6b	4.4458	2.11814	-1.09672	0.0492029
ENSMUSG00000025261	Huwe1	2.12411	0.836106	-1.3209	0.0492197
ENSMUSG00000025980	Hspd1	3.01327	1.28203	-1.23795	0.0493566
ENSMUSG00000035000	Dpp4	1.55603	3.00998	0.906404	0.0493734
ENSMUSG00000019139	Isyna1	0.333435	1.00333	1.5543	0.0500934
ENSMUSG00000064351	mt-Co1	121.864	77.8693	-0.705811	0.0508344
ENSMUSG00000029475	Kdm2b	1.85242	0.334442	-2.31732	0.0508344
ENSMUSG00000003680	Taf6l	0.876811	1.95091	1.11373	0.0512168
ENSMUSG00000024991	Eif3a	7.26148	3.95757	-0.91847	0.0512749
ENSMUSG00000029169	Dhx15	1.82772	0.668885	-1.405	0.0517332
ENSMUSG00000067851	Arfgef1	1.51898	0.501664	-1.51854	0.0517332
ENSMUSG00000070733	Fryl	1.51898	0.501664	-1.51854	0.0517332
ENSMUSG00000042599	Kdm7a	2.43284	1.00333	-1.2677	0.052591
ENSMUSG00000030759	Far1	1.53133	0.501664	-1.53013	0.0527152
ENSMUSG00000034349	Smc4	1.65483	0.390183	-1.96309	0.0527152
ENSMUSG00000068220	Lgals1	4.65574	10.1448	1.06719	0.0538422
ENSMUSG00000026630	Batf3	4.34701	2.17388	-1.02787	0.0539942
ENSMUSG00000021877	Arf4	2.74158	4.73793	0.739093	0.0543664
ENSMUSG00000028743	Akr7a5	0.66687	1.56073	1.19035	0.0545408
ENSMUSG00000035247	Hectd1	2.07471	0.836106	-1.28715	0.0545408
ENSMUSG00000021596	Mctp1	1.32139	0.390183	-1.64116	0.0545408
ENSMUSG00000034297	Med13	1.32139	0.390183	-1.64116	0.0545408
ENSMUSG00000041607	Mbp	1.32139	0.390183	-1.64116	0.0545408
ENSMUSG00000026749	Nek6	1.11145	0.278702	-1.8091	0.0545408
ENSMUSG00000032578	Cish	0.568075	1.39351	1.25958	0.0559805
ENSMUSG00000021484	Lman2	1.61778	3.06572	0.876689	0.0588259
ENSMUSG00000075010	AW112010	6.7675	18.8403	1.41821	0.0595802
ENSMUSG00000029798	Herc6	0.963257	2.17388	1.13188	0.0595802
ENSMUSG00000037234	Hook3	1.79067	0.668885	-1.37566	0.0595802
ENSMUSG00000055024	Ep300	1.79067	0.668885	-1.37566	0.0595802
ENSMUSG00000059248	2021-09-09	2.77863	1.28203	-1.12149	0.0603246
ENSMUSG00000038324	Trpc4ap	1.86477	0.724625	-1.32684	0.0603246
ENSMUSG00000020422	Tns3	1.1979	0.334442	-1.69363	0.0603246
ENSMUSG00000036698	Ago2	1.1979	0.334442	-1.69363	0.0603246
ENSMUSG00000028161	Ppp3ca	1.80302	0.668885	-1.3855	0.0607402
ENSMUSG00000056537	Rlim	1.40784	0.445923	-1.56184	0.0626607
ENSMUSG00000026896	Ifih1	0.740967	1.89517	1.31227	0.0640372
ENSMUSG00000064145	Arih2	1.56838	0.557404	-1.42684	0.0640372
ENSMUSG00000047215	Rpl9	31.5158	46.376	0.497923	0.0646385
ENSMUSG00000018340	Anxa6	3.71718	1.67221	-1.17048	0.0648593
ENSMUSG00000044703	Phf11a	0.703919	1.61647	1.16264	0.0650155
ENSMUSG00000060032	H2afj	3.16146	5.29534	0.693066	0.0652627
ENSMUSG00000043067	Dpy19l1	2.1488	0.891846	-1.25002	0.0652627
ENSMUSG00000004040	Stat3	3.89008	1.61647	-1.28316	0.0652627
ENSMUSG00000079523	Tmsb10	96.7333	57.5241	-0.80918	0.0660635
ENSMUSG00000030745	Il21r	1.45724	2.78702	0.891336	0.0661299
ENSMUSG00000036712	Cyld	2.3217	1.00333	-1.20059	0.0666292
ENSMUSG00000034252	Senp6	1.29669	0.390183	-1.61419	0.0666292
ENSMUSG00000025491	Ifitm1	9.48438	2.22962	-2.11556	0.0670672
ENSMUSG00000029474	Rnf34	0.407532	1.11481	1.41858	0.0674449
ENSMUSG00000058546	Rpl23a	27.4034	17.5025	-0.703407	0.0676761
ENSMUSG00000037487	Ubr5	1.08675	0.278702	-1.77704	0.0676761
ENSMUSG00000030560	Ctsc	2.60573	5.57404	1.04402	0.0679293
ENSMUSG00000021215	Net1	2.39579	0.557404	-2.03417	0.0679293
ENSMUSG00000030156	Cd69	1.18555	3.40016	1.46801	0.0685065
ENSMUSG00000033943	Mga	1.29669	0.390183	-1.61419	0.0685065
ENSMUSG00000059005	Hnrnpa3	11.8431	6.0757	-1.0118	0.0686929
ENSMUSG00000060519	Tor3a	0.654521	1.50499	1.1662	0.0697532
ENSMUSG00000025198	Erlin1	1.38314	0.445923	-1.53653	0.0703025
ENSMUSG00000040407	Akap9	2.55634	1.11481	-1.19439	0.0715622
ENSMUSG00000036053	Fmnl2	1.45724	0.501664	-1.45916	0.0724432
ENSMUSG00000052707	Tnrc6a	1.45724	0.501664	-1.45916	0.0724432
ENSMUSG00000030779	Rbbp6	2.2229	0.891846	-1.29865	0.0737085
ENSMUSG00000033220	Rac2	1.70422	3.12146	0.827677	0.0740821
ENSMUSG00000026667	Uhmk1	1.1732	0.334442	-1.66388	0.0740821
ENSMUSG00000020571	Pdia6	2.51929	4.45923	0.774098	0.0757533
ENSMUSG00000026073	Il1r2	1.44489	3.4559	1.20837	0.0758765
ENSMUSG00000016206	H2-M3	0.852112	1.83943	1.07191	0.0774773
ENSMUSG00000008690	Ncaph2	1.24729	0.390183	-1.5587	0.0778449
ENSMUSG00000041815	Poldip3	1.24729	0.390183	-1.5587	0.0778449
ENSMUSG00000001175	Calm1	56.0048	30.6572	-0.927568	0.0789949
ENSMUSG00000020362	Cnot6	1.25964	0.390183	-1.57277	0.0795341
ENSMUSG00000014633	Cmc2	1.71657	0.501664	-1.69363	0.0800011
ENSMUSG00000041642	Kif21b	1.03735	0.278702	-1.7107	0.0804651
ENSMUSG00000020936	Nmt1	2.03766	3.62313	0.783083	0.0808937
ENSMUSG00000039629	Strip2	1.0744	0.222962	-2.02377	0.0820472
ENSMUSG00000029484	Anxa3	1.1485	3.1772	1.41712	0.0828449
ENSMUSG00000027782	Kpna4	3.72953	1.61647	-1.22255	0.0828449
ENSMUSG00000021996	Esd	1.75362	3.1772	0.811838	0.083813
ENSMUSG00000051154	Commd3	1.25964	2.45258	0.919081	0.0841464
ENSMUSG00000025199	Chuk	1.90182	0.780366	-1.25551	0.0845986
ENSMUSG00000060636	Rpl35a	73.6645	48.6056	-0.658982	0.084962
ENSMUSG00000045827	Serpinb9	6.11298	1.72795	-1.84047	0.0852045
ENSMUSG00000030793	Pycard	1.98826	3.51164	0.773879	0.0860564
ENSMUSG00000034330	Plcg2	1.35844	0.445923	-1.51076	0.0861372
ENSMUSG00000024937	Ehbp1l1	2.16115	0.947587	-1.17578	0.0868817
ENSMUSG00000024986	Hhex	1.27199	2.45258	0.905142	0.0873259
ENSMUSG00000042520	Ubap2l	3.06266	1.50499	-1.03892	0.0873259
ENSMUSG00000010097	Nxf1	1.1238	0.334442	-1.60248	0.0875184
ENSMUSG00000043962	Thrap3	2.51929	1.17055	-1.10632	0.0878158
ENSMUSG00000016498	Pdcd1lg2	0.592774	1.39351	1.19946	0.0879785
ENSMUSG00000030842	Lamtor1	1.55603	2.8985	0.852964	0.0880181
ENSMUSG00000020456	Ogdh	1.13615	0.334442	-1.61808	0.0885136
ENSMUSG00000021408	Ripk1	1.13615	0.334442	-1.61808	0.0885136
ENSMUSG00000028759	Hp1bp3	1.51898	0.557404	-1.38104	0.0900231
ENSMUSG00000033767	Tmem131l	3.45785	1.39351	-1.32026	0.0903827
ENSMUSG00000042082	Arsb	1.0497	0.222962	-1.99061	0.0911115
ENSMUSG00000020485	Supt4a	2.09941	3.67887	0.761965	0.0916209
ENSMUSG00000030603	Psmc4	1.08675	2.17388	0.959923	0.091711
ENSMUSG00000022710	Usp7	1.60543	0.613144	-1.33473	0.0921871
ENSMUSG00000028793	Rnf19b	3.07501	1.11481	-1.45974	0.0921871
ENSMUSG00000034868	Myl12b	4.48285	7.46921	0.682749	0.0928734
ENSMUSG00000090733	Rps27	44.5445	64.8818	0.482859	0.0937494
ENSMUSG00000020923	Ubtf	1.2226	0.390183	-1.53013	0.0940935
ENSMUSG00000030579	Tyrobp	11.9296	19.0075	0.614209	0.0948832
ENSMUSG00000033467	Crlf2	1.0991	2.17388	0.943804	0.0959118
ENSMUSG00000026234	Ncl	9.65727	4.73793	-1.07288	0.0959118
ENSMUSG00000064326	Siva1	1.23495	0.390183	-1.54448	0.0964202
ENSMUSG00000024985	Tcf7l2	1.30904	0.445923	-1.45781	0.0992272
ENSMUSG00000005125	Ndrg1	2.03766	0.613144	-1.67635	0.0992272
ENSMUSG00000069729	Arid1b	1.01266	0.278702	-1.67635	0.0992272

## Sheet: MC38_NT_v_RT
cDC from MC38: NT versus RT				UP or DOWN with RT
FeatureID	FeatureName	MC38_NT Average	MC38_RT Average	Log2 Fold Change	BH adj P-Value
ENSMUSG00000023067	Cdkn1a	3.67964	23.9954	2.67849	5.18007e-16
ENSMUSG00000027639	Samhd1	6.37206	18.0404	1.49108	2.55373e-09
ENSMUSG00000030342	Cd9	10.8594	3.15268	-1.75376	1.64359e-07
ENSMUSG00000029417	Cxcl9	5.47458	38.0073	2.7782	1.65499e-07
ENSMUSG00000054717	Hmgb2	12.3851	3.59056	-1.7591	6.04967e-07
ENSMUSG00000033450	Tagap	0.538484	4.72902	2.94153	7.25448e-07
ENSMUSG00000063229	Ldha	21.6291	9.89592	-1.11845	7.25448e-07
ENSMUSG00000024659	Anxa1	6.4618	1.22604	-2.31541	7.25448e-07
ENSMUSG00000028367	Txn1	20.2829	9.19533	-1.13111	1.50018e-06
ENSMUSG00000004296	Il12b	19.3854	0.788171	-4.4721	2.12223e-06
ENSMUSG00000032359	Ctsh	8.167	18.3907	1.16506	2.51026e-06
ENSMUSG00000071172	Srsf3	13.7313	5.60477	-1.2769	1.04124e-05
ENSMUSG00000056737	Capg	0.807725	4.8166	2.45295	1.38543e-05
ENSMUSG00000023944	Hsp90ab1	40.117	23.2948	-0.779136	1.38543e-05
ENSMUSG00000112023	Lilr4b	0.538484	4.55388	2.88809	1.38709e-05
ENSMUSG00000011179	Odc1	9.06447	1.05089	-3.00446	1.50001e-05
ENSMUSG00000074896	Ifit3	0.358989	3.59056	3.03791	2.10253e-05
ENSMUSG00000078853	Igtp	0.358989	3.41541	2.96752	6.22131e-05
ENSMUSG00000041801	Phlda3	0	2.18936	4.66796	8.74472e-05
ENSMUSG00000034855	Cxcl10	0.448736	14.4498	4.7576	0.000103374
ENSMUSG00000025804	Ccr1	3.67964	9.89592	1.4081	0.000103374
ENSMUSG00000042745	Id1	2.69242	0.0875745	-3.98667	0.000103374
ENSMUSG00000067212	H2-T23	14.6288	26.1848	0.83879	0.000143876
ENSMUSG00000020644	Id2	33.027	19.2664	-0.772052	0.000144995
ENSMUSG00000040204	Pclaf	4.12837	0.175149	-4.0021	0.00015345
ENSMUSG00000053007	Creb5	1.97444	7.00596	1.78381	0.000211584
ENSMUSG00000073411	H2-D1	50.6175	79.3425	0.650375	0.000274112
ENSMUSG00000057666	Gapdh	54.8356	33.0156	-0.727623	0.000274112
ENSMUSG00000023034	Nr4a1	6.6413	2.10179	-1.61744	0.000274112
ENSMUSG00000025491	Ifitm1	32.1295	3.50298	-3.16277	0.000274112
ENSMUSG00000029580	Actb	417.594	635.791	0.60922	0.000329409
ENSMUSG00000029304	Spp1	7.09003	0.613022	-3.35441	0.000329409
ENSMUSG00000025351	Cd63	1.88469	8.31958	2.09305	0.000409507
ENSMUSG00000074141	Il4i1	0.358989	3.41541	2.96752	0.000444546
ENSMUSG00000022661	Cd200	0.807725	4.4663	2.34603	0.000468801
ENSMUSG00000058715	Fcer1g	10.5902	19.8794	0.905595	0.000468801
ENSMUSG00000032265	Fam46a	1.16671	4.72902	1.94153	0.000511249
ENSMUSG00000045932	Ifit2	1.34621	5.07932	1.85017	0.000511249
ENSMUSG00000060509	Xcr1	3.32065	0.525447	-2.47305	0.000585032
ENSMUSG00000020205	Phlda1	2.51292	0	-4.89046	0.000607405
ENSMUSG00000054404	Slfn5	2.15393	6.56809	1.57159	0.000615253
ENSMUSG00000021250	Fos	45.8608	23.6451	-0.950328	0.000689621
ENSMUSG00000026355	Mcm6	2.60267	0.262724	-2.93937	0.000703261
ENSMUSG00000023456	Tpi1	9.51321	2.88996	-1.68648	0.000825595
ENSMUSG00000035692	Isg15	9.24397	22.5067	1.27831	0.000834424
ENSMUSG00000105361	AY036118	33.2962	19.7043	-0.751457	0.000983957
ENSMUSG00000026341	Actr3	31.232	19.2664	-0.691658	0.00103237
ENSMUSG00000054387	Mdm4	0.538484	3.24026	2.4081	0.00109811
ENSMUSG00000030107	Usp18	0.717978	3.59056	2.18992	0.00136359
ENSMUSG00000015837	Sqstm1	6.28231	1.83907	-1.72279	0.00222509
ENSMUSG00000027203	Dut	3.05141	0.525447	-2.35441	0.00222509
ENSMUSG00000024986	Hhex	0.897473	3.85328	1.99994	0.00227741
ENSMUSG00000003873	Bax	6.73104	13.2238	0.967523	0.00241451
ENSMUSG00000078763	Slfn1	2.60267	6.91839	1.38256	0.00244459
ENSMUSG00000050075	Gpr171	5.74382	13.6616	1.23978	0.00246807
ENSMUSG00000028312	Smc2	1.5257	0	-4.2024	0.00261838
ENSMUSG00000032602	Slc25a20	5.38484	1.75149	-1.5709	0.00333447
ENSMUSG00000075602	Ly6a	18.7572	43.6121	1.21617	0.00396651
ENSMUSG00000030695	Aldoa	14.7186	7.96928	-0.875237	0.00415713
ENSMUSG00000005947	Itgae	4.84635	1.48877	-1.64391	0.00415713
ENSMUSG00000043323	Fbrsl1	0.179495	2.10179	3.02642	0.00451471
ENSMUSG00000002944	Cd36	1.43596	0	-4.11994	0.00473029
ENSMUSG00000040952	Rps19	80.234	124.093	0.631421	0.00477486
ENSMUSG00000028820	Sfpq	6.37206	2.45209	-1.34442	0.00508227
ENSMUSG00000047945	Marcksl1	2.60267	7.70656	1.53637	0.00547341
ENSMUSG00000076441	Ass1	3.2309	7.61898	1.2175	0.00595997
ENSMUSG00000023947	Nfkbie	4.57711	1.40119	-1.64545	0.00609997
ENSMUSG00000028832	Stmn1	1.7052	0.0875745	-3.35441	0.00609997
ENSMUSG00000001020	S100a4	22.7061	44.05	0.956118	0.00622856
ENSMUSG00000029798	Herc6	0.807725	3.41541	1.96752	0.00682854
ENSMUSG00000079523	Tmsb10	144.852	90.3769	-0.677171	0.00739349
ENSMUSG00000006333	Rps9	76.7339	104.564	0.448851	0.00794603
ENSMUSG00000045394	Epcam	5.74382	2.10179	-1.41099	0.00794603
ENSMUSG00000028525	Pde4b	3.32065	0.788171	-1.95848	0.00794603
ENSMUSG00000022456	2021-09-03	1.34621	0	-4.03248	0.00794603
ENSMUSG00000037089	Slc35b2	1.34621	0	-4.03248	0.00794603
ENSMUSG00000000318	Clec10a	0.448736	3.94085	2.90612	0.008753
ENSMUSG00000073555	Gm4951	0	1.40119	4.05499	0.00930066
ENSMUSG00000020399	Havcr2	4.7566	1.57634	-1.53944	0.00962562
ENSMUSG00000031939	Taf1d	5.65408	2.10179	-1.38862	0.00997927
ENSMUSG00000018930	Ccl4	2.78217	19.5291	2.77488	0.0110616
ENSMUSG00000021886	Gpr65	4.12837	0.613022	-2.58707	0.0110616
ENSMUSG00000001025	S100a6	34.5527	71.5484	1.05102	0.0115135
ENSMUSG00000020641	Rsad2	0.0897473	1.66392	3.28945	0.0115414
ENSMUSG00000027398	Il1b	27.5524	55.785	1.01815	0.0115414
ENSMUSG00000031779	Ccl22	28.3601	5.07932	-2.45817	0.0116246
ENSMUSG00000032487	Ptgs2	0	1.83907	4.42695	0.0135162
ENSMUSG00000092274	Neat1	8.25675	15.6758	0.920217	0.0135162
ENSMUSG00000001376	Vps50	1.25646	0	-3.93937	0.0135162
ENSMUSG00000028270	Gbp2	2.51292	7.18111	1.48458	0.0142809
ENSMUSG00000022952	Runx1	3.85913	8.40716	1.108	0.014611
ENSMUSG00000026875	Traf1	5.20534	11.3847	1.1183	0.0152932
ENSMUSG00000045817	Zfp36l2	10.9492	5.77992	-0.908902	0.0154394
ENSMUSG00000027533	Fabp5	5.56433	17.3398	1.62687	0.0157789
ENSMUSG00000055148	Klf2	5.83357	2.36451	-1.26952	0.0158006
ENSMUSG00000022037	Clu	0	1.75149	4.35984	0.0160892
ENSMUSG00000038642	Ctss	29.2576	45.8015	0.647799	0.0160892
ENSMUSG00000043336	Filip1l	1.79495	4.90417	1.4081	0.0165084
ENSMUSG00000091144	Phf11c	0.179495	1.83907	2.84199	0.0166092
ENSMUSG00000024677	Ms4a6b	0.897473	3.94085	2.03165	0.0173945
ENSMUSG00000059498	Fcgr3	2.15393	5.86749	1.41113	0.0173945
ENSMUSG00000070427	Il18bp	0.538484	2.62724	2.11436	0.0184792
ENSMUSG00000000078	Klf6	10.3209	21.1055	1.02841	0.0184792
ENSMUSG00000024014	Pim1	17.2315	26.1848	0.603885	0.0194209
ENSMUSG00000028159	Dapp1	3.32065	7.26869	1.11191	0.0205018
ENSMUSG00000027669	Gnb4	1.43596	5.34205	1.83426	0.0209085
ENSMUSG00000059005	Hnrnpa3	15.975	9.54562	-0.734933	0.0215338
ENSMUSG00000044313	Mab21l3	1.16671	0	-3.83983	0.0218273
ENSMUSG00000018919	Tm4sf5	0.717978	3.50298	2.15515	0.0228028
ENSMUSG00000056116	H2-T22	3.2309	7.09354	1.11562	0.0228028
ENSMUSG00000011752	Pgam1	10.2312	5.42962	-0.900687	0.0228028
ENSMUSG00000054766	Set	12.7441	6.74324	-0.906946	0.0228028
ENSMUSG00000041736	Tspo	15.7058	24.083	0.616616	0.0231218
ENSMUSG00000036992	Nxt1	1.43596	0.0875745	-3.11994	0.0250962
ENSMUSG00000022453	Naga	4.57711	1.66392	-1.41099	0.0274352
ENSMUSG00000000184	Ccnd2	9.6927	17.4273	0.843195	0.027464
ENSMUSG00000059743	Fdps	11.3979	6.04264	-0.903194	0.0306603
ENSMUSG00000069833	Ahnak	6.01307	2.62724	-1.16574	0.0306603
ENSMUSG00000036712	Cyld	4.39762	1.57634	-1.42841	0.0306603
ENSMUSG00000029247	Paics	3.14115	0.875745	-1.74297	0.0307962
ENSMUSG00000013974	Mcemp1	1.07697	3.50298	1.62464	0.0310159
ENSMUSG00000052684	Jun	5.83357	15.1504	1.36607	0.0310159
ENSMUSG00000038179	Slamf7	3.76938	7.88171	1.04905	0.0310159
ENSMUSG00000026110	Mgat4a	0.269242	1.92664	2.49108	0.0312358
ENSMUSG00000025825	Iscu	2.78217	6.30537	1.15735	0.0312358
ENSMUSG00000045763	Basp1	18.6674	8.84503	-1.06741	0.0325509
ENSMUSG00000032481	Smarcc1	2.24368	0.437873	-2.14795	0.0325509
ENSMUSG00000029826	Zc3hav1	1.34621	3.94085	1.49108	0.0330166
ENSMUSG00000032712	2810474O19Rik	1.88469	5.60477	1.53046	0.0330256
ENSMUSG00000017999	Ddx27	1.61545	0.175149	-2.69544	0.0342959
ENSMUSG00000018585	Atox1	34.2835	48.779	0.510444	0.0352007
ENSMUSG00000062627	Mysm1	0.807725	2.97753	1.77488	0.0357544
ENSMUSG00000029821	Gsdme	1.07697	0	-3.73292	0.0357544
ENSMUSG00000091971	Hspa1a	0.717978	2.80239	1.84199	0.0371982
ENSMUSG00000000386	Mx1	0.538484	2.45209	2.01815	0.0380009
ENSMUSG00000037868	Egr2	0.98722	4.55388	2.11048	0.0411463
ENSMUSG00000048100	Taf13	3.05141	0.875745	-1.70233	0.0421453
ENSMUSG00000005732	Ranbp1	11.3979	6.48052	-0.803658	0.0430243
ENSMUSG00000003814	Calr	22.6163	14.9752	-0.589206	0.043387
ENSMUSG00000026238	Ptma	74.58	50.6181	-0.555497	0.0463876
ENSMUSG00000042462	Dctpp1	3.50014	1.13847	-1.54705	0.0463876
ENSMUSG00000029730	Mcm7	1.97444	0.350298	-2.23411	0.0463876
ENSMUSG00000021595	Nsun2	2.33343	0.525447	-1.98001	0.0491318
ENSMUSG00000039997	Ifi203	2.96166	6.39294	1.08951	0.0491444
ENSMUSG00000024334	H2-Oa	3.4104	8.14443	1.23671	0.0493392
ENSMUSG00000007739	Cct4	6.4618	3.06511	-1.05238	0.0536595
ENSMUSG00000026104	Stat1	6.01307	10.6841	0.822575	0.0537867
ENSMUSG00000039994	Timeless	1.5257	0.175149	-2.61744	0.0547645
ENSMUSG00000037926	Ssh2	0.448736	2.18936	2.083	0.0550589
ENSMUSG00000030157	Clec2d	2.69242	5.95507	1.12185	0.0550589
ENSMUSG00000020018	Snrpf	10.7697	6.13022	-0.801593	0.0553562
ENSMUSG00000020783	Ncbp3	3.58989	1.22604	-1.48314	0.0573742
ENSMUSG00000020994	Pnn	3.58989	1.22604	-1.48314	0.0573742
ENSMUSG00000001855	Nup214	1.7052	0.262724	-2.35441	0.0645741
ENSMUSG00000024493	Lars	1.7052	0.262724	-2.35441	0.0645741
ENSMUSG00000026176	Ctdsp1	1.25646	0.0875745	-2.93937	0.0649682
ENSMUSG00000035399	Oser1	1.25646	0.0875745	-2.93937	0.0649682
ENSMUSG00000000489	Pdgfb	1.25646	0.0875745	-2.93937	0.0649682
ENSMUSG00000017760	Ctsa	0.897473	2.97753	1.63737	0.066415
ENSMUSG00000024953	Prdx5	6.10281	14.4498	1.23404	0.066415
ENSMUSG00000026234	Ncl	12.4749	7.44384	-0.735495	0.0670528
ENSMUSG00000015839	Nfe2l2	5.11559	2.18936	-1.19002	0.0676973
ENSMUSG00000070544	Top1	7.00029	3.50298	-0.978706	0.0689706
ENSMUSG00000112148	Lilrb4a	0.807725	2.80239	1.68999	0.0693183
ENSMUSG00000079017	Ifi27l2a	15.975	24.8712	0.638525	0.0693183
ENSMUSG00000020430	Pes1	2.24368	0.525447	-1.92556	0.0693183
ENSMUSG00000029570	Lfng	2.06419	0.437873	-2.03248	0.0693183
ENSMUSG00000023367	Tmem176a	1.43596	3.85328	1.37191	0.0701991
ENSMUSG00000001128	Cfp	4.84635	10.5965	1.1169	0.0725147
ENSMUSG00000030220	Arhgdib	7.62852	12.6107	0.721167	0.0757983
ENSMUSG00000054072	Iigp1	1.07697	3.94085	1.79065	0.0832569
ENSMUSG00000015947	Fcgr1	0.98722	3.06511	1.55249	0.0852763
ENSMUSG00000044408	Sptssa	3.32065	1.13847	-1.47305	0.0859062
ENSMUSG00000016496	Cd274	1.25646	3.50298	1.41818	0.0879782
ENSMUSG00000032324	Tspan3	0.358989	1.92664	2.16916	0.0895949
ENSMUSG00000063787	Chchd1	4.03863	1.57634	-1.30811	0.0895949
ENSMUSG00000040950	Mgl2	9.06447	3.06511	-1.53498	0.0895949
ENSMUSG00000062070	Pgk1	7.35928	3.85328	-0.915663	0.0992623
ENSMUSG00000028609	Magoh	4.84635	2.10179	-1.16998	0.0992693

## Sheet: P2SIY_NT_v_RT
cDC from P2SiY: NT versus RT				UP or DOWN with RT
FeatureID	FeatureName	P2SIY_NT Average	P2SIY_RT Average	Log2 Fold Change	BH adj P-Value
ENSMUSG00000023067	Cdkn1a	1.80907	13.4653	2.88428	1.58353e-13
ENSMUSG00000001025	S100a6	6.67869	39.3033	2.5515	7.27149e-09
ENSMUSG00000050014	Apol10b	1.25148	0.0738228	-3.83798	1.88674e-07
ENSMUSG00000028893	Sesn2	0.161082	1.06305	2.63195	4.66567e-07
ENSMUSG00000000184	Ccnd2	2.46579	10.4976	2.08136	4.66567e-07
ENSMUSG00000032412	Atp1b3	10.7181	2.3771	-2.16889	1.14501e-06
ENSMUSG00000027562	Car2	0.0743454	1.35834	3.98128	1.98902e-06
ENSMUSG00000020326	Ccng1	0.954099	2.95291	1.61513	1.98902e-06
ENSMUSG00000027533	Fabp5	2.11884	16.3001	2.93305	4.44606e-06
ENSMUSG00000032487	Ptgs2	0.0371727	1.3731	4.80407	1.89353e-05
ENSMUSG00000022769	Sdf2l1	4.82006	1.69793	-1.49987	2.87313e-05
ENSMUSG00000039450	Dcxr	0.309772	1.34358	2.0726	6.73646e-05
ENSMUSG00000097312	Gm26870	0.0247818	1.49122	5.33694	7.57758e-05
ENSMUSG00000032688	Malt1	2.57731	8.47486	1.70954	7.57758e-05
ENSMUSG00000053977	Cd8a	1.98254	0.561054	-1.79603	7.57758e-05
ENSMUSG00000030149	Klrk1	1.93298	4.76895	1.29471	9.11466e-05
ENSMUSG00000028494	Plin2	2.52774	0.989226	-1.34254	0.000100318
ENSMUSG00000038147	Cd84	1.01605	0.206704	-2.21867	0.000100913
ENSMUSG00000015474	Ppt2	1.4993	0.442937	-1.72706	0.000151115
ENSMUSG00000029763	Exoc4	0.755845	2.15563	1.49496	0.000152035
ENSMUSG00000001020	S100a4	3.46945	16.7283	2.26226	0.00015228
ENSMUSG00000053931	Cnn3	0.198254	1.1664	2.48395	0.000181161
ENSMUSG00000032076	Cadm1	8.06647	2.90862	-1.46989	0.000231917
ENSMUSG00000027637	1110008F13Rik	4.72093	2.24421	-1.07056	0.000289588
ENSMUSG00000051212	Gpr183	0.904535	3.64685	1.99422	0.000437334
ENSMUSG00000022136	Dnajc3	4.63419	2.06704	-1.16172	0.000437334
ENSMUSG00000021948	Prkcd	1.35061	3.46967	1.35076	0.000443449
ENSMUSG00000030745	Il21r	0.545199	1.74222	1.65244	0.00058652
ENSMUSG00000026581	Sell	0.371727	1.88986	2.30651	0.000613135
ENSMUSG00000034868	Myl12b	10.3092	5.35954	-0.944898	0.000663213
ENSMUSG00000030157	Clec2d	2.00732	4.57702	1.18152	0.0006655
ENSMUSG00000030329	Pianp	1.18953	0.35435	-1.70658	0.000680769
ENSMUSG00000028555	Ttc39a	1.25148	0.413408	-1.56496	0.000982532
ENSMUSG00000038264	Sema7a	0.483245	2.09657	2.08742	0.00105415
ENSMUSG00000025279	Dnase1l3	19.3422	8.82921	-1.13329	0.00136376
ENSMUSG00000030103	Bhlhe40	2.27992	5.75818	1.32912	0.00170105
ENSMUSG00000058818	Pirb	0.916926	2.28851	1.30606	0.0017219
ENSMUSG00000020720	Psmd12	2.42862	1.09258	-1.14375	0.00228629
ENSMUSG00000044156	Hepacam2	1.87102	0.664405	-1.47489	0.00235646
ENSMUSG00000051969	Tlr11	1.47452	0.561054	-1.37201	0.00302801
ENSMUSG00000030844	Rgs10	8.17799	4.0012	-1.03156	0.00315219
ENSMUSG00000031328	Flna	2.15602	4.72466	1.1247	0.00343912
ENSMUSG00000031097	Tnni2	3.60575	1.59457	-1.17216	0.00389599
ENSMUSG00000039783	Kmo	0.867363	2.53951	1.53436	0.00390825
ENSMUSG00000022686	B3gnt5	0.2726	1.13687	2.01132	0.00413113
ENSMUSG00000002058	Unc119	2.97381	1.44693	-1.03405	0.00499454
ENSMUSG00000032068	Plet1	2.09406	8.26816	1.97195	0.00543827
ENSMUSG00000031779	Ccl22	1.85863	12.9781	2.79244	0.00571458
ENSMUSG00000022636	Alcam	0.904535	2.19992	1.26885	0.00635833
ENSMUSG00000025492	Ifitm3	7.86822	18.8986	1.25965	0.00734471
ENSMUSG00000032231	Anxa2	3.5438	7.88428	1.14797	0.00734471
ENSMUSG00000058173	Smco4	1.00366	0.35435	-1.46422	0.00802511
ENSMUSG00000042608	Stk40	0.495636	1.22546	1.28425	0.00840931
ENSMUSG00000003352	Cacnb3	1.00366	3.51397	1.79279	0.00906904
ENSMUSG00000021716	Srek1ip1	1.26387	0.501995	-1.30774	0.00943772
ENSMUSG00000049103	Ccr2	0.2726	1.60934	2.50728	0.0100389
ENSMUSG00000020027	Socs2	1.32583	4.4589	1.73777	0.0100389
ENSMUSG00000035385	Ccl2	1.26387	0.0885874	-3.62967	0.0107176
ENSMUSG00000001642	Akr1b3	2.03211	0.900639	-1.16265	0.0108199
ENSMUSG00000041235	Chd7	1.84624	3.94214	1.08675	0.0108636
ENSMUSG00000024456	Diaph1	2.08167	3.85355	0.882024	0.0112072
ENSMUSG00000032383	Ppib	7.93017	4.59178	-0.789298	0.0115194
ENSMUSG00000030232	Aebp2	1.59843	3.85355	1.26054	0.0125111
ENSMUSG00000030275	Etnk1	1.42495	3.05627	1.09194	0.0125665
ENSMUSG00000022186	Oxct1	2.39144	1.19593	-0.992881	0.0125665
ENSMUSG00000028273	Pdlim5	0.83019	1.75698	1.06891	0.0141881
ENSMUSG00000019505	Ubb	21.2752	12.4465	-0.775935	0.0141881
ENSMUSG00000025491	Ifitm1	3.56858	11.3392	1.66139	0.0143977
ENSMUSG00000028337	Coro2a	2.70121	4.9166	0.858397	0.0145191
ENSMUSG00000028673	Fuca1	5.46438	2.92338	-0.901798	0.0145191
ENSMUSG00000030560	Ctsc	1.26387	3.11532	1.2909	0.0151172
ENSMUSG00000019979	Apaf1	0.644326	2.00798	1.61959	0.0155319
ENSMUSG00000027997	Casp6	2.15602	1.07781	-0.992278	0.0183549
ENSMUSG00000029561	Oasl2	0.260209	1.07781	1.9995	0.0189805
ENSMUSG00000015889	Lta4h	0.755845	1.71269	1.16565	0.0189805
ENSMUSG00000027852	Nras	0.83019	1.71269	1.03238	0.0212106
ENSMUSG00000041355	Ssr2	2.15602	1.09258	-0.972912	0.0217225
ENSMUSG00000040713	Creg1	2.62687	1.38787	-0.915374	0.0219386
ENSMUSG00000075602	Ly6a	4.37399	11.2801	1.36119	0.0230947
ENSMUSG00000027514	Zbp1	1.73473	3.4992	1.00475	0.0236242
ENSMUSG00000036894	Rap2b	0.755845	2.03751	1.41422	0.0244165
ENSMUSG00000041642	Kif21b	0.495636	1.24022	1.30132	0.0261511
ENSMUSG00000028066	Pmf1	2.03211	1.00399	-1.00832	0.0269028
ENSMUSG00000028461	Ccdc107	1.88342	0.930168	-1.00791	0.0269079
ENSMUSG00000030342	Cd9	6.31936	3.51397	-0.846833	0.0276553
ENSMUSG00000020901	Pik3r5	0.631936	1.3731	1.10363	0.0282221
ENSMUSG00000035227	Spcs2	4.77049	2.64286	-0.851124	0.0282221
ENSMUSG00000112023	Lilr4b	0.297381	1.04828	1.77555	0.0299282
ENSMUSG00000039942	Ptger4	0.867363	2.24421	1.35712	0.0299282
ENSMUSG00000026547	Tagln2	8.61167	17.4812	1.01721	0.0299282
ENSMUSG00000020444	Guk1	1.54886	0.738228	-1.05537	0.0301355
ENSMUSG00000035692	Isg15	2.3171	6.21588	1.41599	0.0315177
ENSMUSG00000040033	Stat2	0.768235	1.75698	1.17909	0.0315177
ENSMUSG00000029322	Plac8	10.3216	19.563	0.918442	0.0315177
ENSMUSG00000048578	Mlec	4.46072	2.48045	-0.845495	0.0315177
ENSMUSG00000024789	Jak2	3.17207	5.69912	0.840045	0.0322994
ENSMUSG00000046718	Bst2	2.08167	4.16361	0.993259	0.0323964
ENSMUSG00000075122	Cd80	1.07801	2.7905	1.3599	0.032807
ENSMUSG00000031447	Lamp1	1.57364	3.69114	1.22102	0.0360099
ENSMUSG00000062939	Stat4	0.854972	2.5838	1.57963	0.0362225
ENSMUSG00000029581	Fscn1	4.41116	12.7713	1.52792	0.0362225
ENSMUSG00000018171	Vmp1	0.780626	1.6241	1.0439	0.0362225
ENSMUSG00000021497	Txndc15	2.84991	1.57981	-0.847381	0.0362225
ENSMUSG00000001930	Vwf	1.17713	0.428172	-1.42859	0.0374249
ENSMUSG00000022876	Samsn1	2.93664	7.51516	1.34902	0.0377039
ENSMUSG00000075701	Selenos	5.12983	2.99721	-0.775062	0.0377039
ENSMUSG00000037902	Sirpa	0.384118	1.07781	1.45893	0.038313
ENSMUSG00000006715	Gmnn	1.46213	0.620112	-1.21907	0.0385626
ENSMUSG00000039621	Prex1	1.27626	2.3771	0.88889	0.039394
ENSMUSG00000034652	Cd300a	1.2267	2.87909	1.22033	0.0404775
ENSMUSG00000041362	Shtn1	4.98114	2.90862	-0.775799	0.0410769
ENSMUSG00000028657	Ppt1	25.9837	14.8089	-0.813775	0.0424236
ENSMUSG00000037999	Arap2	0.55759	1.50599	1.41242	0.0446857
ENSMUSG00000023186	Vwa5a	1.41256	3.13009	1.1387	0.0447232
ENSMUSG00000001211	Agpat3	2.49057	1.3731	-0.854143	0.0447471
ENSMUSG00000036402	Gng12	2.08167	1.10734	-0.903472	0.0462253
ENSMUSG00000068566	Myadm	2.23036	4.13408	0.884061	0.0467684
ENSMUSG00000008859	Rala	7.68235	4.68037	-0.716086	0.0469471
ENSMUSG00000026094	Stk17b	3.59336	6.55547	0.862266	0.0502551
ENSMUSG00000105361	AY036118	1.80907	0.575818	-1.62826	0.0502551
ENSMUSG00000027398	Il1b	4.99353	11.1768	1.15732	0.050831
ENSMUSG00000016496	Cd274	2.87469	6.18635	1.09954	0.050831
ENSMUSG00000041685	Fcho2	1.05323	2.1261	1.00312	0.0511583
ENSMUSG00000028163	Nfkb1	3.9403	6.77694	0.777558	0.0511583
ENSMUSG00000024646	Cyb5a	5.20418	3.08579	-0.753951	0.0519169
ENSMUSG00000045962	Wnk1	8.79753	15.6209	0.824261	0.0547989
ENSMUSG00000021496	Pcbd2	1.52408	0.767757	-0.976796	0.0554185
ENSMUSG00000051314	Ffar2	0.346945	1.22546	1.78382	0.0576728
ENSMUSG00000050912	Tmem123	3.65531	8.40104	1.19484	0.0576728
ENSMUSG00000070348	Ccnd1	5.55112	10.1728	0.869361	0.0576728
ENSMUSG00000037944	Ccr7	6.3937	15.739	1.2948	0.0585473
ENSMUSG00000019850	Tnfaip3	0.892144	2.1261	1.23956	0.0585473
ENSMUSG00000058569	Tmed9	3.89074	2.30327	-0.755107	0.0589124
ENSMUSG00000031780	Ccl17	0.0991271	1.01876	3.20884	0.059531
ENSMUSG00000040723	Rcsd1	0.532808	1.44693	1.41941	0.0610189
ENSMUSG00000034006	Pqlc1	1.97015	1.06305	-0.882623	0.0610189
ENSMUSG00000050212	Eva1b	0.607154	1.31405	1.09748	0.0612454
ENSMUSG00000021759	Plpp1	1.51169	0.767757	-0.965114	0.0612454
ENSMUSG00000057322	Rpl38	39.8739	59.7227	0.579364	0.0631973
ENSMUSG00000105504	Gbp5	1.363	2.96768	1.11328	0.0635298
ENSMUSG00000053101	Gpr141	0.743454	1.6241	1.11316	0.0639432
ENSMUSG00000029174	Tbc1d1	0.607154	1.29928	1.08136	0.0639432
ENSMUSG00000034353	Ramp1	1.04084	0.472466	-1.11552	0.0642557
ENSMUSG00000034663	Bmp2k	2.00732	3.76496	0.900752	0.0658059
ENSMUSG00000047649	Cd3eap	1.01605	0.457702	-1.12556	0.0658059
ENSMUSG00000045658	Pid1	1.73473	0.900639	-0.935875	0.0674879
ENSMUSG00000041959	S100a10	1.95776	4.26696	1.11651	0.0675876
ENSMUSG00000029798	Herc6	0.520418	1.15164	1.127	0.068205
ENSMUSG00000031556	Tm2d2	2.01972	1.10734	-0.860144	0.0716196
ENSMUSG00000028367	Txn1	31.8446	19.7255	-0.69385	0.0729785
ENSMUSG00000031585	Gtf2e2	1.10279	0.51676	-1.07245	0.0729785
ENSMUSG00000027078	Ube2l6	0.69389	1.43216	1.0313	0.076508
ENSMUSG00000054387	Mdm4	0.978881	1.96369	0.993641	0.0772509
ENSMUSG00000049866	Arl4c	1.0904	2.17039	0.9832	0.077318
ENSMUSG00000021595	Nsun2	1.75951	0.944932	-0.888023	0.077318
ENSMUSG00000024798	Htr7	0.879753	1.63887	0.88691	0.0781181
ENSMUSG00000039943	Plcb4	1.26387	0.620112	-1.01076	0.0781181
ENSMUSG00000027339	Rassf2	1.07801	2.25898	1.05684	0.0797445
ENSMUSG00000048234	Rnf149	1.27626	2.48045	0.94992	0.0801405
ENSMUSG00000003882	Il7r	0.247818	1.10734	2.10509	0.0823058
ENSMUSG00000037548	H2-DMb2	1.53647	2.86433	0.891026	0.082497
ENSMUSG00000040710	St8sia4	3.09772	5.64006	0.859137	0.082497
ENSMUSG00000031207	Msn	3.82879	6.21588	0.694455	0.0831995
ENSMUSG00000029366	Dck	0.483245	1.10734	1.17548	0.0836842
ENSMUSG00000048163	Selplg	4.41116	6.82123	0.624568	0.0842824
ENSMUSG00000071715	Ncf4	2.23036	1.26975	-0.807422	0.0844813
ENSMUSG00000022193	Psmb5	5.36526	3.41061	-0.65409	0.0846181
ENSMUSG00000089929	Bcl2a1b	9.5286	16.9497	0.826929	0.0852531
ENSMUSG00000019843	Fyn	2.08167	3.48444	0.737344	0.0865277
ENSMUSG00000040760	Appl1	0.879753	1.6241	0.873971	0.0889981
ENSMUSG00000021754	Map3k1	1.30104	2.46568	0.913877	0.0907466
ENSMUSG00000026480	Ncf2	0.644326	1.3731	1.07615	0.0917326
ENSMUSG00000026536	Ifi211	1.00366	1.94892	0.947211	0.0917326
ENSMUSG00000020571	Pdia6	5.00592	3.01197	-0.732818	0.0917326
ENSMUSG00000017652	Cd40	0.929317	2.17039	1.21101	0.0937189
ENSMUSG00000056413	Adap1	0.520418	1.1664	1.14514	0.0957449
ENSMUSG00000034765	Dusp5	2.35427	4.59178	0.957454	0.096286
ENSMUSG00000041891	Lman1	1.04084	0.501995	-1.03063	0.0977978
ENSMUSG00000025351	Cd63	3.01099	6.80646	1.17049	0.0994539
ENSMUSG00000020589	Fam49a	1.05323	2.30327	1.11784	0.0994539
